# Supplementary material for: Functional and Molecular Heterogeneity in Glioma Stem Cells Derived from Multiregional Sampling
Source: Cancers (Basel). 2023 Dec 13;15(24):5826. doi: 10.3390/cancers15245826 (PMC10741477; doi:10.3390/cancers15245826)
Supplement: Supplementary file 1 [file cancers-15-05826-s001.zip]

Archive with 10 entries (9 files):
- cancers-2734281-supplementary/
- cancers-2734281-supplementary/Cancers-2734281_Supplementary figures.pdf
- cancers-2734281-supplementary/Supplementary Table S1 - List of drugs.xlsx
- cancers-2734281-supplementary/Supplementary Table S2 - Flow cytometry data.xlsx
- cancers-2734281-supplementary/Supplementary Table S3 - Mutations.xlsx
- cancers-2734281-supplementary/Supplementary Table S4 - Heterogenous and homogenous genes.xlsx
- cancers-2734281-supplementary/Supplementary Table S5 - KEGG pathways.xlsx
- cancers-2734281-supplementary/Supplementary Table S6 - Temozolomide analysis.xlsx
- cancers-2734281-supplementary/Supplementary Table S7 - Multiregional GSCs DSS IC50 and AUC.xlsx
- cancers-2734281-supplementary/Supplementary Table S8 - All GSCs Drug Sensitivity Scores (DSS).xlsx
