# Supplementary material for: Functional and Molecular Heterogeneity in Glioma Stem Cells Derived from Multiregional Sampling
Source: Cancers (Basel). 2023 Dec 13;15(24):5826. doi: 10.3390/cancers15245826 (PMC10741477; doi:10.3390/cancers15245826)
Supplement: Supplementary file 1 [file cancers-15-05826-s001.zip › cancers-2734281-supplementary/Supplementary Table S1 - List of drugs.xlsx]

## Sheet: Drug list
ID	DRUG_NAME	Mechanism.Targets	DRUG_NAME_Mechanism.Targets	Class.explained	High.phase.Approval.status
FIMM109453	4-hydroxytamoxifen	Selective estrogen receptor modulator	4-hydroxytamoxifen_Selective estrogen receptor modulator	F. Hormone therapy	Investigational as a gel preparation
FIMM136520	ABC294640	Sphingosine kinase 2 inhibitor	ABC294640_Sphingosine kinase 2 inhibitor	B. Kinase inhibitor	Investigational (Ph 2)
FIMM003716	Abiraterone	P450 17alpha-hydroxylase-17,20-lyase inhibitor	Abiraterone_P450 17alpha-hydroxylase-17,20-lyase inhibitor	F. Hormone therapy	Approved
FIMM003710	Afatinib	EGFR inhibitor	Afatinib_EGFR inhibitor	B. Kinase inhibitor	Approved
FIMM003725	Alvocidib	CDK inhibitor	Alvocidib_CDK inhibitor	B. Kinase inhibitor	Investigational (Ph 2)
FIMM000360	Aminoglutethimide	Anti-steroid, aromatase inhibitor	Aminoglutethimide_Anti-steroid, aromatase inhibitor	F. Hormone therapy	Approved
FIMM000171	Anagrelide	PDE-3, PLA2 inhibitor	Anagrelide_PDE-3, PLA2 inhibitor	X. Other	Approved
FIMM000303	Anastrozole	Aromatase inhibitor	Anastrozole_Aromatase inhibitor	F. Hormone therapy	Approved
FIMM003778	Axitinib	VEGFR, PDGFR, KIT inhibitor	Axitinib_VEGFR, PDGFR, KIT inhibitor	B. Kinase inhibitor	Approved
FIMM003741	AZD7762	Chk1 inhibitor	AZD7762_Chk1 inhibitor	B. Kinase inhibitor	Investigational (Ph 1)
FIMM003743	AZD8055	mTOR inhibitor	AZD8055_mTOR inhibitor	B. Kinase inhibitor	Investigational (Ph 1)
FIMM000304	Bicalutamide	Nonsteriodal antiandrogen	Bicalutamide_Nonsteriodal antiandrogen	F. Hormone therapy	Approved
FIMM003745	Bimatoprost	Prostaglandin analog	Bimatoprost_Prostaglandin analog	D. Immunomodulatory	Approved
FIMM003749	BMS-754807	IGF1R inhibitor	BMS-754807_IGF1R inhibitor	B. Kinase inhibitor	Investigational (Ph 2)
FIMM003780	Bosutinib	Abl, Src inhibitor	Bosutinib_Abl, Src inhibitor	B. Kinase inhibitor	Approved
FIMM100387	Brivanib	VEGFR inhibitor	Brivanib_VEGFR inhibitor	B. Kinase inhibitor	Investigational (Ph 3)
FIMM100388	Buparlisib	PI3K inhibitor, pan-class I	Buparlisib_PI3K inhibitor, pan-class I	B. Kinase inhibitor	Investigational (Ph 2)
FIMM136469	Cabazitaxel	Taxane microtubule stabilizer, antimitotic	Cabazitaxel_Taxane microtubule stabilizer, antimitotic	A. Conv. Chemo	Approved
FIMM100395	Cabozantinib	VEGFR2, Met, FLT3, Tie2, Kit and Ret inhibitor	Cabozantinib_VEGFR2, Met, FLT3, Tie2, Kit and Ret inhibitor	B. Kinase inhibitor	Approved
FIMM003781	Canertinib	pan-HER inhibitor	Canertinib_pan-HER inhibitor	B. Kinase inhibitor	Investigational (Ph 3)
FIMM133852	Capmatinib	MET inhibitor	Capmatinib_MET inhibitor	B. Kinase inhibitor	Investigational (Ph 2)
FIMM023806	Carboplatin	Platinum-based antineoplastic agent	Carboplatin_Platinum-based antineoplastic agent	A. Conv. Chemo	Approved
FIMM000298	Celecoxib	Selective COX-2 inhibitor	Celecoxib_Selective COX-2 inhibitor	J. NSAID	Approved
FIMM133831	Ceritinib	ALK inhibitor	Ceritinib_ALK inhibitor	B. Kinase inhibitor	Approved
FIMM023807	Cisplatin	Platinum-based antineoplastic agent	Cisplatin_Platinum-based antineoplastic agent	A. Conv. Chemo	Approved
FIMM000396	Clomifene	Selective estrogen receptor modulator	Clomifene_Selective estrogen receptor modulator	F. Hormone therapy	Approved
FIMM133824	Copanlisib	PI3K alpha, beta selective inhibitor	Copanlisib_PI3K alpha, beta selective inhibitor	B. Kinase inhibitor	Approved
FIMM109464	Crenolanib	PDGFRA and PDGFRB inhibitor	Crenolanib_PDGFRA and PDGFRB inhibitor	B. Kinase inhibitor	Investigational (Ph 2)
FIMM003713	Crizotinib	ALK, c-Met inhibitor	Crizotinib_ALK, c-Met inhibitor	B. Kinase inhibitor	Approved
FIMM000406	Cytarabine	Antimetabolite, interferes with DNA synthesis	Cytarabine_Antimetabolite, interferes with DNA synthesis	A. Conv. Chemo	Approved
FIMM109459	Dacomitinib	pan-HER inhibitor	Dacomitinib_pan-HER inhibitor	B. Kinase inhibitor	Approved
FIMM023832	Dactolisib	mTOR/(PI3K) inhibitor	Dactolisib_mTOR/(PI3K) inhibitor	B. Kinase inhibitor	Investigational (Ph 2)
FIMM003775	Dasatinib	Abl, Src, Kit, EphR... Inhibitor	Dasatinib_Abl, Src, Kit, EphR... Inhibitor	B. Kinase inhibitor	Approved
FIMM003724	Decitabine	Nucleoside analog DNA methyl transferase inhibitor	Decitabine_Nucleoside analog DNA methyl transferase inhibitor	E. Differentiating/ epigenetic modifier	Approved
FIMM000914	Deferoxamine	Iron chelator	Deferoxamine_Iron chelator	X. Other	Approved (non-oncology)
FIMM000227	Dexamethasone	Immunosuppresant; glucocorticoid	Dexamethasone_Immunosuppresant; glucocorticoid	D. Immunomodulatory	Approved
FIMM003797	Docetaxel	Mitotic inhibitor, taxane microtubule stabilizer	Docetaxel_Mitotic inhibitor, taxane microtubule stabilizer	A. Conv. Chemo	Approved
FIMM003711	Dovitinib	FGFR inhibitor	Dovitinib_FGFR inhibitor	B. Kinase inhibitor	Investigational (Ph 3)
FIMM023818	Doxorubicin	Topoisomerase II inhibitor	Doxorubicin_Topoisomerase II inhibitor	A. Conv. Chemo	Approved
FIMM109456	Enzalutamide	AR antagonist	Enzalutamide_AR antagonist	F. Hormone therapy	Approved
FIMM001355	Epirubicin	Topoisomerase II inhibitor	Epirubicin_Topoisomerase II inhibitor	A. Conv. Chemo	Approved
FIMM136549	Eribulin	Mitotic inhibitor, microtubule depolymerizer.	Eribulin_Mitotic inhibitor, microtubule depolymerizer.	A. Conv. Chemo	Approved
FIMM000183	Erlotinib	EGFR inhibitor	Erlotinib_EGFR inhibitor	B. Kinase inhibitor	Approved
FIMM023814	Etoposide	Topoisomerase II inhibitor	Etoposide_Topoisomerase II inhibitor	A. Conv. Chemo	Approved
FIMM003755	Everolimus	binds FKBP12, causes inhibition of mTORC1	Everolimus_binds FKBP12, causes inhibition of mTORC1	C. Rapalog	Approved
FIMM003593	Exemestane	Aromatase inhibitor	Exemestane_Aromatase inhibitor	F. Hormone therapy	Approved
FIMM000428	Finasteride	type II 5-alpha reductase inhibitor	Finasteride_type II 5-alpha reductase inhibitor	F. Hormone therapy	Approved
FIMM003777	Fingolimod	S1PR antagonist	Fingolimod_S1PR antagonist	X. Other	Approved
FIMM023797	Floxuridine	Antimetabolite; Analog of 5-fluorouracil	Floxuridine_Antimetabolite; Analog of 5-fluorouracil	A. Conv. Chemo	Approved
FIMM023828	Fludarabine	Antimetabolite; Purine analog	Fludarabine_Antimetabolite; Purine analog	A. Conv. Chemo	Approved
FIMM000439	Fluorouracil	Antimetabolite	Fluorouracil_Antimetabolite	A. Conv. Chemo	Approved
FIMM000446	Flutamide	Nonsteroidal antiandrogen	Flutamide_Nonsteroidal antiandrogen	F. Hormone therapy	Approved
FIMM000617	Fulvestrant	Estrogen receptor antagonist	Fulvestrant_Estrogen receptor antagonist	F. Hormone therapy	Approved
FIMM133857	Gedatolisib	PI3K/mTOR inhibitor	Gedatolisib_PI3K/mTOR inhibitor	B. Kinase inhibitor	Investigational (Ph 2)
FIMM023798	Gemcitabine	Antimetabolite; Nucleoside analog	Gemcitabine_Antimetabolite; Nucleoside analog	A. Conv. Chemo	Approved
FIMM000257	Goserelin	Gonadotropin releasing hormone superagonist	Goserelin_Gonadotropin releasing hormone superagonist	F. Hormone therapy	Approved
FIMM003750	Idelalisib	PI3K inhibitor, p110δ-selective	Idelalisib_PI3K inhibitor, p110δ-selective	B. Kinase inhibitor	Approved (US)
FIMM000464	Imiquimod	Immunomodulatory agent, TLR7 agonist	Imiquimod_Immunomodulatory agent, TLR7 agonist	D. Immunomodulatory	Approved
FIMM023821	Ixabepilone	Mitotic inhibitor. Epothilone microtubule stabilizer.	Ixabepilone_Mitotic inhibitor. Epothilone microtubule stabilizer.	A. Conv. Chemo	Approved
FIMM000274	Lapatinib	HER2, EGFR inhibitor	Lapatinib_HER2, EGFR inhibitor	B. Kinase inhibitor	Approved
FIMM100377	Lasofoxifene	Selective estrogen receptor modulator	Lasofoxifene_Selective estrogen receptor modulator	F. Hormone therapy	Approved
FIMM003782	Lenalidomide	Immunomodulatory	Lenalidomide_Immunomodulatory	D. Immunomodulatory	Approved
FIMM133809	Lenvatinib	VEGFR inhibitor	Lenvatinib_VEGFR inhibitor	B. Kinase inhibitor	Approved (US)
FIMM000290	Letrozole	Aromatase inhibitor	Letrozole_Aromatase inhibitor	F. Hormone therapy	Approved
FIMM003772	Linsitinib	IGF1R, IR inhibitor	Linsitinib_IGF1R, IR inhibitor	B. Kinase inhibitor	Investigational (Ph 2)
FIMM133786	Lonafarnib	Farnesyl transferase inhibitor	Lonafarnib_Farnesyl transferase inhibitor	E. Differentiating/ epigenetic modifier	Investigational (Ph 3)
FIMM000618	Megestrol acetate	Progestogen	Megestrol acetate_Progestogen	F. Hormone therapy	Approved
FIMM000649	Methotrexate	Antimetabolite; Anti-folate agent	Methotrexate_Antimetabolite; Anti-folate agent	H. Metabolic modifier	Approved
FIMM000484	Methylprednisolone	Immunosuppressant	Methylprednisolone_Immunosuppressant	D. Immunomodulatory	Approved
FIMM000490	Mitoxantrone	Topoisomerase II inhibitor	Mitoxantrone_Topoisomerase II inhibitor	A. Conv. Chemo	Approved
FIMM136419	Molibresib	BET family inhibitor	Molibresib_BET family inhibitor	E. Differentiating/ epigenetic modifier	Investigational (Ph 1)
FIMM109441	Momelotinib	JAK1 & 2 inhibitor	Momelotinib_JAK1 & 2 inhibitor	B. Kinase inhibitor	Investigational (Ph 2)
FIMM136537	Motolimod	TLR8 agonist	Motolimod_TLR8 agonist	D. Immunomodulatory	Investigational (Ph 2)
FIMM136507	Napabucasin	CSC inhibitor, STAT3 mediated	Napabucasin_CSC inhibitor, STAT3 mediated	X. Other	Investigational (Ph 3)
FIMM003707	Navitoclax	Bcl-2/Bcl-xL inhibitor	Navitoclax_Bcl-2/Bcl-xL inhibitor	G. Apoptotic modulator	Investigational (Ph 2)
FIMM100374	Niraparib	PARP inhibitor	Niraparib_PARP inhibitor	E. Differentiating/ epigenetic modifier	Approved
FIMM133892	NVP-LCL161	IAPs, SMAC mimetic	NVP-LCL161_IAPs, SMAC mimetic	G. Apoptotic modulator	Investigational (Ph 2)
FIMM136530	ODM-201	AR antagonist	ODM-201_AR antagonist	F. Hormone therapy	Investigational (Ph 3)
FIMM100379	Omacetaxine	Protein synthesis inhib (80 S ribosome)	Omacetaxine_Protein synthesis inhib (80 S ribosome)	A. Conv. Chemo	Approved
FIMM100414	Omipalisib	PI3K/mTOR inhibitor	Omipalisib_PI3K/mTOR inhibitor	B. Kinase inhibitor	Investigational (Ph 1)
FIMM136398	Osimertinib	EGFR(L858R/T790M) inhibitor	Osimertinib_EGFR(L858R/T790M) inhibitor	B. Kinase inhibitor	Approved
FIMM000491	Paclitaxel	Mitotic inhibitor, taxane microtubule stabilizer	Paclitaxel_Mitotic inhibitor, taxane microtubule stabilizer	A. Conv. Chemo	Approved
FIMM003705	Palbociclib	CDK inhibitor (Cdk4/6)	Palbociclib_CDK inhibitor (Cdk4/6)	B. Kinase inhibitor	Approved
FIMM003784	Pazopanib	VEGFR inhibitor	Pazopanib_VEGFR inhibitor	B. Kinase inhibitor	Approved
FIMM115472	Pevonedistat	NAE inhibitor	Pevonedistat_NAE inhibitor	H. Metabolic modifier	Investigational (Ph 1)
FIMM003792	Pictilisib	PI3K inhibitor, pan-class I	Pictilisib_PI3K inhibitor, pan-class I	B. Kinase inhibitor	Investigational (Ph 2)
FIMM136553	Pirfenidone	Antifibrotic and anti-inflammatory	Pirfenidone_Antifibrotic and anti-inflammatory	D. Immunomodulatory	Approved
FIMM003766	Plerixafor	CXCR4 antagonist	Plerixafor_CXCR4 antagonist	X. Other	Approved
FIMM003730	Ponatinib	Broad TK inhibitor	Ponatinib_Broad TK inhibitor	B. Kinase inhibitor	Approved
FIMM000519	Prednisolone	Immunomodulatory agent	Prednisolone_Immunomodulatory agent	D. Immunomodulatory	Approved
FIMM000262	Raloxifene	Selective estrogen receptor modulator	Raloxifene_Selective estrogen receptor modulator	F. Hormone therapy	Approved
FIMM100397	Ridaforolimus	binds FKBP12, causes inhibition of mTORC1	Ridaforolimus_binds FKBP12, causes inhibition of mTORC1	C. Rapalog	Investigational (Ph 3)
FIMM133902	Selinexor	CRM1 inhibitor	Selinexor_CRM1 inhibitor	G. Apoptotic modulator	Approved
FIMM136552	Selonsertib	ASK1 inhibitor	Selonsertib_ASK1 inhibitor	B. Kinase inhibitor	Investigational (Ph 2)
FIMM003708	Selumetinib	MEK1/2 inhibitor	Selumetinib_MEK1/2 inhibitor	B. Kinase inhibitor	Investigational (Ph 3)
FIMM133886	Silmitasertib	CSNK2A1 inhibitor	Silmitasertib_CSNK2A1 inhibitor	B. Kinase inhibitor	Investigational (Ph 2)
FIMM023795	Sirolimus	binds FKBP12, causes inhibition of mTORC1	Sirolimus_binds FKBP12, causes inhibition of mTORC1	C. Rapalog	Approved
FIMM003794	Sorafenib	B-Raf, FGFR-1, VEGFR-2 & -3, PDGFR-beta, KIT, and FLT3 inhib	Sorafenib_B-Raf, FGFR-1, VEGFR-2 & -3, PDGFR-beta, KIT, and FLT3 inhib	B. Kinase inhibitor	Approved
FIMM023820	Sunitinib	Broad TK inhibitor	Sunitinib_Broad TK inhibitor	B. Kinase inhibitor	Approved
FIMM001244	Tacrolimus	Binds FKBP12, causes inhibition of calcineurin	Tacrolimus_Binds FKBP12, causes inhibition of calcineurin	C. Rapalog	Approved
FIMM000620	Tamoxifen	Estrogen receptor antagonist	Tamoxifen_Estrogen receptor antagonist	F. Hormone therapy	Approved
FIMM003786	Temsirolimus	binds FKBP12, causes inhibition of mTORC1	Temsirolimus_binds FKBP12, causes inhibition of mTORC1	C. Rapalog	Approved
FIMM000556	Topotecan	Topoisomerase I inhibitor. Camptothecin analog	Topotecan_Topoisomerase I inhibitor. Camptothecin analog	A. Conv. Chemo	Approved
FIMM100376	Toremifene	selective estrogen receptor modulator	Toremifene_selective estrogen receptor modulator	F. Hormone therapy	Approved
FIMM003751	Trametinib	MEK1/2 inhibitor	Trametinib_MEK1/2 inhibitor	B. Kinase inhibitor	Approved
FIMM136493	Ulixertinib	ERK inhibitor	Ulixertinib_ERK inhibitor	B. Kinase inhibitor	Investigational (Ph 2)
FIMM109448	Varespladib	Secretory phospholipase A2 inhibitor	Varespladib_Secretory phospholipase A2 inhibitor	X. Other	Investigational (Ph 2)
FIMM003767	Vemurafenib	B-Raf(V600E) inhibitor	Vemurafenib_B-Raf(V600E) inhibitor	B. Kinase inhibitor	Approved
FIMM115484	Venetoclax	Bcl-2-selective inhibitor	Venetoclax_Bcl-2-selective inhibitor	G. Apoptotic modulator	Approved
FIMM000370	Vinblastine	Mitotic inhibitor. Vinca alkaloid microtubule depolymerizer	Vinblastine_Mitotic inhibitor. Vinca alkaloid microtubule depolymerizer	A. Conv. Chemo	Approved
FIMM000337	Vincristine	Mitotic inhibitor. Vinca alkaloid microtubule depolymerizer	Vincristine_Mitotic inhibitor. Vinca alkaloid microtubule depolymerizer	A. Conv. Chemo	Approved
FIMM136590	Vinflunine	Mitotic inhibitor. Vinca alkaloid microtubule depolymerizer	Vinflunine_Mitotic inhibitor. Vinca alkaloid microtubule depolymerizer	A. Conv. Chemo	Approved
FIMM000344	Vinorelbine	Mitotic inhibitor. Vinca alkaloid microtubule depolymerizer	Vinorelbine_Mitotic inhibitor. Vinca alkaloid microtubule depolymerizer	A. Conv. Chemo	Approved
FIMM100375	Volasertib	PLK1 inhibitor	Volasertib_PLK1 inhibitor	B. Kinase inhibitor	Investigational (Ph 3)
FIMM003787	Vorinostat	HDAC inhibitor	Vorinostat_HDAC inhibitor	E. Differentiating/ epigenetic modifier	Approved
