# Supplementary material for: Functional and Molecular Heterogeneity in Glioma Stem Cells Derived from Multiregional Sampling
Source: Cancers (Basel). 2023 Dec 13;15(24):5826. doi: 10.3390/cancers15245826 (PMC10741477; doi:10.3390/cancers15245826)
Supplement: Supplementary file 1 [file cancers-15-05826-s001.zip › cancers-2734281-supplementary/Supplementary Table S2 - Flow cytometry data.xlsx]

## Sheet: Flow cytometry data
Target	GSC culture	% expression Replicate #1	% expression Replicate #2	% expression Replicate #3
CD15	I	0.3	0.47	0.13
CD44	I	98.2	90.6	99.7
CD133	I	6.17	2.64	0.7
CXCR4	I	92.5	80.4	42.6
CD15	II	0.16	1.35	0.15
CD44	II	31.3	97.6	99.8
CD133	II	38.3	5.13	0.95
CXCR4	II	68.8	87	31.9
CD15	III	0.36	0.17	NA
CD44	III	87.2	98.6	NA
CD133	III	10.4	2.63	NA
CXCR4	III	96.7	83.1	NA
CD15	IV	0.15	0.081	0.068
CD44	IV	90.2	83.3	99.6
CD133	IV	4.67	1.12	0.52
CXCR4	IV	89	58.8	22.4
CD15	V	0.41	0.38	0.35
CD44	V	99.5	71.1	97.8
CD133	V	0.86	14.5	6.28
CXCR4	V	57.9	57.9	94
CD15	VI	0.012	0.1	11.5
CD44	VI	6.62	99.3	91
CD133	VI	29	0.88	3.06
CXCR4	VI	50.7	5.69	52.7
CD15	UA	0.16	0.33	0.18
CD44	UA	93.2	93.9	90.1
CD133	UA	0.42	5.5	4.81
CXCR4	UA	13.8	93	77.1
