# Supplementary material for: Functional and Molecular Heterogeneity in Glioma Stem Cells Derived from Multiregional Sampling
Source: Cancers (Basel). 2023 Dec 13;15(24):5826. doi: 10.3390/cancers15245826 (PMC10741477; doi:10.3390/cancers15245826)
Supplement: Supplementary file 1 [file cancers-15-05826-s001.zip › cancers-2734281-supplementary/Supplementary Table S4 - Heterogenous and homogenous genes.xlsx]

## Sheet: Gene expressions
Heterogenous genes (gene expression is given by transcripts per million (TPM)).									Homogenous genes (gene expression is given by transcripts per million (TPM)).
Gene	I	II	III	IV	V	VI	UA		Gene	I	II	III	IV	V	VI	UA
ABCG1	2.0179	1.00025	2.47317	1.03803	5.00449	1.21963	11.8031		ABCA3	24.3474	31.8893	32.0736	28.4828	29.4722	39.1221	25.3929
ABI3BP	61.4752	22.0476	10.9072	40.1468	8.39828	14.3385	2.23217		ABCB6	19.8685	30.3342	30.0767	24.5215	30.283	29.173	28.5076
ABLIM2	0.966515	1.10885	1.18405	0.574254	0.695237	2.36141	6.5727		ABCB7	28.1456	29.006	27.9538	30.4425	28.9441	33.9518	33.5382
ACOX2	0.395834	1.79221	1.66028	2.07622	0.698249	6.63169	0.878259		ABCD3	75.8966	84.6027	101.257	86.4825	99.5934	100.979	109.529
ACP5	24.5637	4.51297	6.77119	6.82457	5.09785	2.3438	2.98432		ABCF1	107.26	94.7784	97.8313	102.854	113.818	117.789	171.556
ACSBG1	2.57555	2.57485	1.91543	9.69552	2.49208	23.6816	16.7433		ABCF2	105.476	88.5629	89.2555	97.2977	98.1955	104.397	114.933
ACSL5	0.361794	1.18709	2.53531	1.41169	3.26643	1.54304	0.422528		ABHD12	63.2326	82.3462	100.644	78.7274	93.2569	81.9164	76.3517
ADAMTS10	1.75824	1.6463	1.3511	1.57673	0.772133	4.2336	8.57757		ABHD13	9.05993	7.90165	7.21497	8.73524	9.19761	8.32496	10.4373
ADAMTS7	1.08947	0.822127	0.548613	3.2552	0.80307	1.79281	5.12848		ABHD15	6.88266	8.88333	10.1021	8.79434	8.81009	10.0354	9.9267
ADCY1	2.33642	0.54313	0.236665	1.17783	0.897517	3.02897	2.76469		ABHD16A	49.0856	50.4628	56.5837	55.1247	62.1615	59.4453	76.1815
ADM2	1.27094	1.02063	0.607683	0.454139	0.719826	7.14838	5.26827		ABHD3	35.0304	37.829	49.0331	38.5626	49.0331	47.7862	39.543
ADPRHL1	1.24299	0.74387	1.08751	0.81471	0.336553	1.27255	7.20157		ABI1	31.5929	32.1136	31.6223	34.7019	36.91	43.8499	35.634
ADRA1B	0.385977	2.56493	1.56674	1.73642	0.914401	5.17993	0.314465		ABI2	56.3757	69.2288	74.9967	63.129	71.0315	91.7605	68.4288
AFF2	2.26366	1.55296	1.18838	2.09401	0.535264	5.82711	11.6805		ABL1	55.5711	54.4665	50.3308	49.7173	48.5259	53.0884	65.8625
AGAP2	0.475204	1.91008	3.57256	0.582171	2.06122	6.68138	2.47312		ABT1	27.2056	22.1597	26.9303	23.5764	27.3879	23.6817	35.1521
AGMO	3.25059	1.56945	0.745425	2.04552	1.2735	7.4523	5.60975		ACACB	5.82835	7.41654	7.54318	6.66316	6.96684	10.3583	7.98466
AIF1	5.64691	0.0224767	1.22794	3.20193	0.155379	0.121503	0.462517		ACADM	74.2134	64.0448	72.586	73.2772	74.2423	72.5394	82.9
AKR1C1	1.36679	5.26943	3.8895	6.89712	0.255771	0.655598	3.47259		ACADVL	201.14	246.152	268.562	217.484	253.791	212.214	189.876
ALDH1A3	19.2307	9.28881	7.79961	25.832	9.02733	24.8968	119.813		ACAP3	18.0392	17.9634	18.1831	18.4943	21.3735	23.5191	29.8806
ALDH3A1	2.50203	3.46908	17.0357	3.93425	4.37067	2.54025	1.00875		ACAT1	63.0983	61.6355	60.7295	74.4857	60.6324	62.2827	61.7582
ALOX5AP	1.72925	0.0733452	0.702459	4.62525	0.280386	0.0252362	0.178527		ACBD3	58.7827	53.2	52.0371	63.1433	62.4789	69.5224	66.6258
ALPK3	0.247948	0.964691	0.857065	0.724001	0.521972	3.7582	0.730951		ACBD5	15.8302	21.5549	23.0964	19.7875	23.065	26.9464	23.8334
ANGPTL4	6.38014	39.7614	11.2967	28.0841	18.4449	23.2757	2.01508		ACBD6	42.4742	46.9712	47.2129	46.6164	57.6886	56.0687	69.474
APLN	0.554295	15.4524	6.35528	14.2333	3.3381	28.6446	2.81703		ACLY	266.79	238.175	196.699	243.987	191.653	283.425	337.804
APLNR	1.26738	0.94704	1.25114	1.99659	0.805712	5.16451	0.506625		ACO1	44.6849	41.4795	47.4524	47.7865	39.3833	41.8903	48.4371
APOL1	1.21444	3.23742	6.11911	7.48708	12.9342	4.83275	1.30511		ACO2	76.9978	74.4284	80.5188	68.2754	89.9693	90.8803	78.9815
ARHGAP25	4.84333	11.5588	19.197	9.87372	16.1779	3.37605	1.75587		ACOT13	18.8671	19.5596	20.4941	19.7018	22.305	24.1028	28.3115
ARHGAP4	2.26568	2.68046	5.68446	3.14803	0.874713	1.17274	0.595119		ACOT8	33.1565	34.1939	35.3671	33.714	39.5033	44.5499	47.3821
ARHGEF16	1.65644	0.315989	0.670207	0.842131	0.885189	0.247927	3.80205		ACOT9	66.0197	47.9744	46.7353	58.6273	50.3856	60.7695	66.795
ATCAY	0.365175	0.432769	0.752732	0.157678	0.835714	0.649549	5.86742		ACOX1	17.6195	22.6469	24.0055	21.7893	23.9863	33.9777	29.0585
BARX1	2.00196	4.52659	4.2389	2.96845	3.18142	0.301969	0.266616		ACOX3	16.5295	15.5586	17.375	16.2987	19.395	21.2901	20.603
BBOX1	3.03529	13.2463	22.9071	6.26352	13.9891	23.8578	3.69282		ACP1	173.738	173.062	191.612	179.426	191.988	247.662	273.287
BCAN	2.29544	3.79729	4.78155	0.99773	7.12285	3.25143	19.9221		ACSF3	9.28745	10.1449	10.4988	10.1875	11.1472	11.2446	14.6912
BMF	1.18019	0.251243	0.333432	0.811394	0.353636	1.32905	5.08892		ACTB	5984.93	5195.48	5221.9	5753.3	5090.13	5936.13	5164.86
BMP4	21.0668	10.3005	3.37558	10.9538	3.03441	3.76587	1.90276		ACTG1	4480.29	3992.36	4022.55	3974.19	3924.27	4169.67	4610.71
BST2	37.1229	143.208	160.728	68.2517	160.659	139.179	4.6696		ACTN4	492.807	364.528	352.256	458.552	405.091	393.026	385.12
C10orf125	10.2946	5.86364	10.5516	7.62343	8.30536	0.760795	1.28063		ACTR10	51.3163	48.4064	58.5358	54.3665	57.327	44.29	46.0701
C10orf54	1.90268	6.52223	11.6009	3.61958	8.72299	1.20173	0.322474		ACTR1B	40.9771	48.744	60.4094	43.9836	49.1843	59.4411	45.4265
C11orf87	0.227407	0.73968	2.19295	1.58694	1.60656	1.7418	0.20437		ACTR2	315.936	273.272	278.416	319.495	292.601	287.453	262.408
C12orf53	0.642779	4.49778	3.86037	1.6218	3.22257	13.5018	4.41105		ACTR3	333.037	276.3	268.308	325.347	347.415	320.361	472.393
C14orf23	5.47677	2.39171	0.811077	2.4638	0.298676	4.74524	0.742769		ACTR6	59.612	60.9747	61.4683	59.4785	68.1599	72.8685	56.5315
C17orf72	0.374932	2.29229	1.85683	0.950667	0.589399	0.79444	0.209513		ACVR1B	11.0548	13.0343	13.3852	11.6089	13.669	12.5177	11.1305
C1orf201	0.477874	0.848297	0.817839	0.754259	1.06268	3.86946	9.08887		ACYP2	33.9225	34.6405	44.1178	43.4476	45.376	42.1646	43.083
C1orf233	2.80207	2.89799	3.49292	3.34309	3.65033	0.0589156	0.318774		ACAA2	87.0413	94.0578	106.606	92.9793	113.974	95.9043	88.3674
C1orf61	1.73548	39.2118	36.9529	19.5945	29.9099	160.731	31.4486		ADAM10	64.2654	68.2814	63.1235	82.1491	68.0896	91.4272	106.479
C2orf89	0.579422	1.79385	3.58445	0.893222	3.28923	0.921275	0.199334		ADAM15	75.4494	75.32	79.8151	90.7965	72.48	69.6395	63.6001
C4orf32	1.05983	0.887229	1.94918	1.60859	3.20328	0.110511	0.187976		ADAM22	22.4603	27.4457	24.8441	26.177	22.3524	31.7002	31.6271
C6orf15	0.0438837	1.34129	1.1287	1.02257	0.16012	4.10684	0.0259094		ADAMTS12	20.5617	21.682	15.9828	19.9446	21.3909	25.4368	21.8008
CA9	1.10185	29.414	22.5332	19.0232	24.0139	22.4464	1.61107		ADAMTSL1	30.2833	31.2746	28.5834	31.4522	28.077	28.9298	28.1001
CACNB2	1.15853	6.14829	7.56857	3.80018	4.86158	14.9063	1.88907		ADAR	130.089	152.518	140.41	158.532	163.699	172.559	158.329
CACNG8	0.207035	0.52229	1.39353	0.363992	1.51143	1.76198	3.11276		ADAT1	30.9681	30.7659	36.3851	31.8306	34.9934	33.1518	39.4411
CADM3	1.17374	2.7882	4.64767	7.14873	31.3296	27.6917	4.22497		ADCY6	38.9818	43.7245	46.3745	45.7373	45.4657	41.5365	31.9292
CADPS	0.333892	4.17312	3.12034	2.59813	4.72621	23.8533	1.293		ADD1	145.813	150.89	160.517	158.715	179.043	177.961	184.603
CALML4	1.2224	1.55991	1.8267	1.41158	2.14264	4.78806	13.1981		ADH5	240.652	226.673	201.723	248.55	232.073	263.203	317.631
CAMKV	0.844084	0.358956	0.641097	0.364425	0.720644	2.88535	3.51469		ADIPOR1	190.488	189.112	202.5	193.231	220.373	190.279	160.36
CAPN3	1.92329	1.07172	1.04763	1.38633	3.57922	2.90973	24.7987		ADIPOR2	115.926	116.542	115.344	122.098	114.412	110.044	83.0228
CASQ1	2.81817	1.44946	0.865219	0.950732	0.633804	10.6567	6.28122		ADK	46.5499	36.1658	36.9252	44.8079	45.2483	42.4076	47.3487
CCDC3	2.45586	7.86365	20.7609	2.41228	8.20134	1.84789	1.46276		ADNP	94.6745	87.8937	83.8689	97.791	87.914	102.536	144.165
CCDC71L	7.1911	6.61304	7.38667	6.97007	8.19254	0.809456	0.626052		ADPRHL2	56.0817	62.1201	66.6981	58.5584	66.8991	75.9445	80.9286
CCDC88C	1.29663	0.90813	0.682924	0.676339	0.739955	1.9973	5.5114		ADRM1	113.045	96.8226	118.606	101.17	120.928	113.337	153.717
CCK	0.147182	0.74841	0.398721	0.856941	4.65284	0.394257	0.0759887		ADSS	63.9266	60.2372	66.6472	61.2214	66.5353	52.6412	66.1522
CCL2	11.4066	33.772	45.0557	43.9898	6.62136	223.643	22.5688		AES	248.386	224.348	240.775	259.053	290.583	245.123	293.704
CCT6P1	6.31541	6.35991	5.67347	6.0477	6.00395	49.1172	69.752		AFF1	18.0701	24.1499	21.8194	23.0405	27.4666	25.9814	19.2454
CCT6P3	2.04127	2.0306	1.68478	2.88157	2.25979	13.571	15.3358		AFF4	67.0299	72.6871	67.4394	71.578	74.1469	63.6136	54.6448
CD24	86.6972	16.171	8.77806	23.4597	53.9391	60.3193	348.863		AFTPH	45.237	41.7447	44.28	46.4273	45.4276	43.2808	36.4615
CD34	4.47772	28.0029	38.6332	27.2527	16.7856	114.06	7.12082		AGAP3	32.9705	32.4877	36.534	31.8401	38.4334	43.0895	50.9169
CDCP1	2.39898	12.1614	21.7521	7.62357	21.5876	1.72089	0.74038		AGBL5	51.6844	50.0157	57.5387	47.6957	58.3448	49.386	43.1493
CDH13	5.83348	0.809327	1.09997	0.455436	2.84743	0.280583	1.00908		AGFG1	26.8621	23.8256	25.443	26.2353	27.0563	31.2343	35.0847
CDH7	4.84954	0.773539	0.963238	2.35559	1.9774	3.91486	23.5492		AGK	43.1228	38.8054	38.8039	42.5813	42.3331	50.97	39.5694
CDHR3	0.648252	0.818909	0.70511	0.493463	0.983882	2.65649	4.29604		AGPAT1	148.181	160.775	172.407	156.656	171.743	168.878	155.382
CEACAM19	0.591469	0.910728	0.524513	0.581318	0.843113	2.47865	5.95588		AGPAT3	17.4339	20.5376	19.2634	21.8754	19.6588	30.6579	25.6177
CELSR3	1.34507	1.4287	1.22258	1.09662	1.15217	9.06958	11.321		AGPAT5	53.1104	63.7681	70.3872	60.6325	69.0069	86.6113	84.8995
CFI	3.57248	22.1287	32.1389	22.9402	34.5092	63.4799	7.0663		AGPAT6	49.8277	49.1335	51.2026	50.6237	51.5385	61.3646	72.8622
CHI3L1	33.4057	1660.66	1003.22	1091.62	255.32	9051.54	629.64		AGPS	32.3564	30.4531	34.0483	33.8732	37.7275	29.592	29.8803
CHIT1	5.22991	0.606384	2.68039	0.387989	1.03636	1.05783	0.102213		AHCTF1	29.0512	26.0892	23.5527	28.2242	24.5444	29.592	40.6428
CHRNA1	6.80413	2.35527	0.632743	2.1883	7.67869	4.35632	0.603236		AHCYL1	98.4667	113.306	124.037	113.549	133.772	137.621	136.229
CHST9	8.81071	3.52982	2.46195	12.6722	1.45414	2.7999	3.05936		AHI1	19.4327	20.0679	20.1269	21.7642	19.9956	23.9599	32.9949
CIITA	1.07568	2.6131	7.78613	1.93117	3.04226	2.16519	0.331037		AIDA	58.5596	57.6881	63.4566	60.1716	59.3518	64.3293	60.0288
CITED1	5.82014	21.1908	53.1796	6.38163	36.19	27.0645	14.9412		AIMP1	61.8606	51.563	54.471	63.8428	78.1819	80.2622	77.0963
CITED4	11.3409	7.51312	2.60953	5.77527	2.62091	1.01042	2.57529		AIMP2	65.7366	57.7962	55.7841	58.6367	64.0325	77.8211	80.5741
CLDN15	6.81236	6.23186	6.38179	5.24538	7.46083	33.0846	49.8782		AK2	97.4881	114.005	123.063	108.064	135.308	128.113	146.022
CLEC1A	0.605374	1.00668	3.49051	0.818015	2.14522	0.210906	0.380301		AKAP10	33.8007	37.045	37.9514	37.311	41.3282	43.403	50.8804
CNGA3	0.128432	1.11123	1.04278	0.635212	0.550476	5.58076	0.602435		AKAP11	16.0732	20.015	20.168	18.0628	20.0108	21.0202	20.04
CNTNAP2	2.0405	1.11083	0.553174	0.64253	0.894637	0.284326	2.92691		AKAP17A	23.0483	24.5019	22.7152	20.8811	23.2472	29.7239	30.3267
COL23A1	4.60819	10.4891	6.68958	5.11599	2.86547	0.468555	0.709519		AKAP8L	67.4508	70.0463	67.2491	59.8524	53.9441	76.1555	81.2071
COL2A1	5.61009	0.585272	0.756572	1.90595	0.711884	2.43348	3.05376		AKAP9	15.2413	17.2148	14.2773	16.1893	13.0594	18.4913	16.4959
COL5A3	7.04601	3.8402	1.91573	34.7664	4.75796	3.35538	3.23528		AKD1	8.37332	7.86099	7.95291	8.93592	9.71674	7.43534	10.5753
COLEC11	2.42702	0.987725	2.29673	1.46077	2.39405	0.10392	0.0802599		AKIP1	61.0538	55.8509	58.7189	54.8718	62.0583	62.4555	49.7505
CP	2.85484	30.0123	64.0885	17.5015	20.2567	12.8766	3.21875		AKIRIN1	152.459	155.913	165.611	139.136	192.205	164.449	144.781
CPNE4	0.158669	1.48421	0.906401	2.94551	0.579096	5.88301	0.909662		AKIRIN2	73.4662	75.8098	89.427	74.2563	95.0425	96.944	100.918
CPS1	0.533093	1.35111	1.12972	1.55872	1.21385	5.03893	7.58133		AKR1B1	174.929	158.671	212.099	171.499	213.616	160.708	176.492
CRISPLD2	2.7575	5.40082	8.97576	7.55307	2.97054	1.44343	1.03737		AKR7A2	30.6099	31.4616	39.0288	32.1457	31.9404	36.6581	42.7179
CROCCP2	9.13389	9.41043	12.432	9.04286	12.2738	50.673	90.677		AKT1	78.6081	72.4996	74.8668	85.423	85.3865	86.4839	105.886
CSDC2	0.251111	0.846512	1.43179	0.952445	0.305493	4.97986	1.49928		AKT1S1	92.2553	73.8548	72.9768	72.8089	81.1729	71.0373	111.238
CXCL10	3.03897	8.77431	9.70802	14.898	21.0934	37.5333	0.58555		AKT2	70.0898	77.3371	84.114	77.2521	66.466	73.2806	69.1732
CXCL14	4.93182	80.9736	29.9668	31.6298	9.79928	270.873	16.675		AKT3	49.8056	52.9664	59.1949	57.5136	51.7537	52.6861	73.4231
CYP27C1	1.91167	1.07633	0.443676	2.91326	0.775295	1.10016	6.96204		AKTIP	15.2565	17.2528	17.7829	14.8717	17.3404	19.159	15.1614
D4S234E	1.99369	4.12376	4.04266	3.45893	10.3552	13.0525	1.31998		ALAD	54.2319	67.7937	71.9056	69.7884	75.0195	70.9096	84.1398
DCC	5.21135	2.31803	2.82068	2.34679	3.62922	1.66313	21.9126		ALAS1	44.9943	43.8744	42.6664	43.528	54.3374	63.1074	59.0569
DCLK1	1.26689	8.278	8.33818	3.78926	8.42996	25.6167	5.07768		ALDH1B1	22.7664	21.5979	22.1328	21.3975	23.0638	24.8318	27.77
DCN	6.78822	1.19816	6.49901	11.6146	0.866735	1.76112	7.32876		ALDH4A1	19.8993	20.9927	21.2387	19.786	18.7911	25.6892	28.1374
DHRS3	0.673027	6.66647	5.70964	4.59236	2.64509	17.1808	1.84335		ALDH7A1	54.3193	55.8316	56.2352	66.5224	57.1396	49.1828	55.2803
DLX5	55.9833	8.52469	3.4295	17.3232	41.8772	33.179	179.066		ALDH9A1	104.718	136.769	159.724	148.355	120.921	170.942	149.236
DLX6	20.7634	3.00835	1.37793	6.36829	11.5717	5.14074	29.4771		ALG1	22.9671	20.2555	23.8763	22.3666	19.545	21.5543	25.5205
DNAH9	0.454899	1.61532	1.4425	1.40153	2.87174	10.2273	4.71064		ALG11	17.2996	16.9602	15.6085	15.6964	14.6393	16.4974	15.8936
DPF3	0.544052	4.3945	4.03504	1.77455	3.92213	10.6255	1.01893		ALG12	20.6765	18.5043	20.3057	18.8396	18.3279	23.7792	23.9751
DPP6	0.106698	5.06592	3.99836	1.71569	4.73365	21.2412	4.19533		ALG14	17.926	17.1026	19.091	19.3678	19.1272	20.903	19.5905
DRD2	0.68621	1.6653	7.21583	1.01882	4.19451	1.7871	0.690857		ALG2	40.7154	37.2977	36.732	40.455	38.9617	38.1235	50.158
DTX2P1-UPK3BP1-PMS2P11	1.06475	0.848389	0.468275	0.654931	0.582856	5.19028	4.80762		ALG8	79.5596	78.2355	88.2845	82.6581	85.5468	75.2841	74.4505
EGR3	0.679815	2.55907	8.42913	1.68749	4.64627	2.92437	0.5611		ALG9	9.28267	9.07458	8.3737	10.2511	8.44574	10.0867	12.4103
EN2	0.56425	0.452052	0.390546	0.373923	0.542798	1.1907	4.45489		ALKBH2	51.3398	45.0119	47.7644	42.8423	49.75	54.7451	40.5024
ENO3	4.53351	5.20422	4.14114	4.3768	5.21189	18.7053	33.9968		ALKBH4	13.7585	15.1102	16.6784	13.4901	18.084	18.0795	18.8571
EPB41L4A-AS1	7.57478	8.80461	7.28385	8.14514	8.75994	28.4394	68.4472		ALKBH5	80.9144	103.655	114.868	96.7928	132.462	124.015	107.17
EPHA5	0.688177	3.06055	3.40409	2.37252	3.68541	7.54196	0.662701		ALKBH6	23.2111	23.8723	27.8428	19.4796	27.9932	26.2196	22.9733
EREG	0.759265	0.545048	1.98999	1.04498	2.47111	0.189928	0.577801		ALKBH8	10.8579	9.14478	10.4581	9.91541	13.4878	14.4435	13.9826
ERMN	0.586899	0.629075	1.34973	0.547382	1.39953	1.19031	7.50961		ALMS1	12.3881	14.6597	14.0148	13.3632	13.0998	14.3403	15.4513
EVI2A	2.66587	0.520139	0.530398	1.83921	0.515112	0.293007	1.40787		ALPK1	10.4497	10.6655	10.3511	12.7721	13.5699	15.9461	14.0455
EYA2	0.774999	1.74864	3.14378	1.19083	2.57309	4.90867	8.67458		ALS2	38.0633	32.6383	30.4214	34.5356	32.1797	46.2799	40.59
F13A1	3.44888	4.29859	2.71259	2.25593	0.250929	2.06391	0.508408		ALYREF	144.155	119.912	134.723	132.083	139.393	151.959	214.808
FAIM3	1.01457	1.21429	4.55187	0.914022	3.23459	0.284752	0.135482		AMACR	5.42435	6.94329	6.70291	5.97471	6.48121	6.58722	10.1719
FAM109B	6.83375	3.94586	4.34492	5.55372	4.09724	0.39209	0.424347		AMBRA1	26.5112	21.8299	23.1024	26.4253	28.2888	23.4698	31.4577
FAM180A	3.47933	1.42345	0.878401	4.67371	1.01075	0.312078	0.562742		AMD1	117.609	142.708	149.051	148.074	150.456	154.483	170.581
FAM181A	0.200158	2.57858	5.31531	1.22555	5.92316	10.4071	0.420411		AMPD2	57.5331	54.9359	51.0335	49.8097	56.9232	55.3548	62.0779
FAM184B	5.91164	3.58794	2.4475	5.76166	3.74341	14.5916	46.625		AMZ2	126.304	136.099	137.94	134.258	140.714	157.288	167.3
FAM189A1	0.596831	2.09463	1.17319	1.08718	2.35998	3.34667	0.307923		ANAPC11	128.067	124.296	134.83	115.715	124.596	132.604	118.791
FAM196B	0.1378	1.3267	0.610101	1.8498	0.0914471	4.68048	1.0083		ANAPC16	25.6286	29.3146	34.4655	30.4111	34.7547	39.1721	36.189
FAM5B	0.474633	1.73716	1.40247	1.1972	2.55296	9.16662	1.31465		ANAPC2	23.8571	22.5154	25.5775	22.9903	22.8164	22.7764	29.7295
FAM5C	0.155949	1.55179	0.886139	1.4139	0.891717	7.32622	2.84843		ANAPC4	33.3276	33.9028	35.0424	34.7291	37.0468	35.767	39.7868
FAM84A	0.451569	1.03924	0.971764	1.17879	0.757542	4.66362	0.430646		ANAPC7	98.8856	87.0302	97.3344	97.8739	105.322	102.639	86.1815
FCER1G	19.192	1.53835	2.3273	9.01338	2.0873	0.677579	2.08667		ANKFY1	46.7018	54.7374	53.9816	55.8599	54.0228	66.8701	60.9123
FEZF1	0.913646	1.6108	2.25422	1.13351	3.7788	1.75336	9.80021		ANKIB1	56.8187	61.2042	61.426	65.9173	65.6833	75.3815	54.2779
FGD5	0.952917	1.9234	1.48884	1.2057	2.1211	0.0689766	0.0990877		ANKLE2	49.9285	49.7523	48.5334	49.8094	53.5192	61.5172	47.1414
FGF5	8.82391	4.93663	2.34105	5.57477	3.06194	5.63847	0.328127		ANKRD12	11.5133	12.2427	10.7986	13.0812	9.78584	12.471	12.0942
FHDC1	3.96889	2.54154	1.57793	10.7777	1.85981	10.8832	42.045		ANKRD13A	32.1037	32.9925	32.0669	34.6484	36.0153	32.3528	31.4685
FHL2	27.7838	25.2814	40.5913	23.3035	35.5474	5.79794	2.63641		ANKRD17	70.024	64.3669	60.0075	70.0977	58.1903	72.9275	106.219
FLT4	0.592959	1.24969	2.65137	0.729271	1.80466	0.138924	0.166729		ANKRD27	24.3414	21.7345	20.8339	24.9787	25.7573	21.6939	29.48
FMN2	0.317667	3.35594	3.51985	2.81926	1.93253	15.1011	2.33628		ANKRD39	12.4713	10.9004	11.8369	14.1794	12.6855	14.6604	17.2075
FOSB	22.161	10.8938	4.50341	4.21686	3.61209	1.2213	1.41167		ANKRD40	52.8724	58.2085	59.1431	60.222	59.9378	59.8135	54.8305
FOXD1	3.53132	6.02213	5.6517	4.15525	4.54146	0.457956	0.812149		ANKRD46	10.2854	11.6308	13.7838	12.25	12.9474	14.9618	15.4521
FOXD3	4.03773	2.87316	1.29795	15.0227	2.06248	2.08493	12.1095		ANKRD52	51.6755	48.3596	44.7823	46.3893	44.4498	61.4693	42.0248
FRMD4B	1.18836	1.93034	2.75412	1.27025	3.49838	2.43891	12.8452		ANKZF1	16.605	23.098	21.9461	16.7908	22.4532	22.6221	23.6981
FST	130.252	72.9137	82.2801	68.8266	60.0813	11.5348	7.72264		ANO10	26.6542	22.8029	21.384	29.2544	23.5957	29.3795	27.1831
FXYD1	1.24116	1.10114	1.51475	13.5952	0.150817	5.50265	13.9418		ANO6	67.2233	62.4215	59.3828	65.7904	52.9489	77.9515	49.7184
GABRG3	1.96243	3.35614	8.93464	1.40525	4.26906	0.67819	0.810102		ANTXR1	153.92	128.87	121.316	149.962	124.627	116.585	128.778
GABRQ	0.43962	1.32768	1.62804	1.28846	0.281473	5.37564	0.477575		ANXA2	1708.74	1181.12	1133.91	1474.53	1109.41	1629.9	1164.82
GAD1	0.493829	0.925354	0.970326	0.888933	3.58025	2.53768	6.41219		ANXA5	1774.73	1134.45	1257.17	1729.92	1488.46	1319.35	1011.79
GADD45G	1.13698	0.663516	0.962021	0.858537	1.44042	2.78736	8.60708		ANXA7	63.782	60.4402	68.1161	79.0706	87.3472	87.3374	81.0146
GAL	4.81786	7.01387	8.70051	3.97532	40.0731	15.4271	3.24435		AP1B1	43.5007	43.2785	47.8327	40.7632	49.6483	47.9023	38.6892
GAL3ST3	0.658301	2.41692	3.18067	1.2007	1.27491	3.58556	0.194087		AP1G1	79.9642	70.6559	71.0488	77.2217	75.2986	74.8813	101.557
GALNT6	8.58857	7.77046	4.06571	9.26043	2.07096	4.50287	0.933395		AP1G2	2.73718	3.11276	3.08951	2.49176	2.75918	4.36283	3.30879
GALR1	0.0485576	0.887861	1.18251	1.36264	1.08303	6.43757	2.13795		AP1S1	127.356	116.361	122.095	123.263	125.452	126.079	103.471
GBGT1	1.42813	1.15329	0.80519	2.25015	0.608059	2.5426	7.02542		AP2A1	75.5979	76.5502	93.4469	74.2756	93.4536	76.4331	67.4679
GBP1P1	0.318661	1.82666	3.34285	1.59864	3.68208	4.25921	0.246693		AP2B1	183.807	197.231	207.343	207.185	185.252	203.68	202.378
GDPD2	0.969015	8.26706	10.6222	3.60445	3.25197	22.1774	2.19091		AP2S1	234.28	209.922	252.702	228.565	247.838	201.371	232.541
GFRA2	3.39823	0.722996	0.165697	3.35256	0.423628	3.00618	1.96193		AP3D1	90.0843	84.7663	82.0025	88.6998	98.2572	102.642	113.945
GHR	0.367415	0.901623	1.06012	1.42641	0.429039	3.77607	0.875845		AP3M1	38.3606	35.2184	35.8136	39.442	38.6745	43.6982	52.5681
GJA3	0.924295	1.71587	2.26192	1.4803	4.97882	0.515633	5.87846		AP4B1	20.7466	20.0837	23.3712	22.9084	21.3271	22.9204	25.7766
GLB1L2	28.0015	25.7763	29.4427	27.656	17.6631	6.45186	2.61885		AP4M1	39.8029	45.343	46.1996	39.1748	41.017	41.1627	37.1917
GNA14	0.20062	1.16316	2.02343	0.968462	1.70847	7.40081	0.922233		AP4S1	2.55385	2.04103	2.18224	2.12599	1.92249	2.47301	2.69714
GNG4	1.45934	2.06549	4.45216	1.36727	3.26437	2.13929	18.5075		AP5B1	3.15724	3.58711	4.05677	3.55124	3.92561	3.63123	4.7387
GOLGA8A	0.439343	0.752924	0.447495	0.669515	0.413064	4.08359	6.6782		APBA3	7.58167	8.77249	8.84654	7.28135	11.4255	8.52986	9.84623
GPD1	1.22	0.99768	1.33314	0.891365	3.6345	11.5855	3.53477		APEH	34.9175	37.0531	41.3554	37.472	40.5105	57.7141	52.9607
GPR37L1	1.09111	14.8842	9.95853	10.2752	5.6021	54.6053	5.80169		APEX2	53.4737	50.4068	55.5202	51.1633	55.0738	52.3772	61.546
GRIA1	1.1946	41.1482	24.6095	32.901	5.89718	179.848	9.39789		APH1A	179.383	180.976	206.344	185.31	207.337	235.985	210.486
GRIA3	0.718238	2.52421	8.75025	1.61011	10.1061	10.6011	5.48842		API5	109.094	110.293	126.617	116.088	124.459	127.171	116.063
H2BFXP	0.70841	0.245743	0.436079	0.750051	0.626488	1.12069	4.6545		APIP	52.1958	51.7552	54.833	58.8514	64.9076	53.4139	44.9104
HCP5	0.768337	2.75781	9.08991	2.77704	7.52134	13.237	1.67797		APITD1	31.54	40.885	45.0199	31.4796	45.5744	36.0479	43.0197
HERC2P9	4.45031	5.03587	5.25793	4.65865	4.07925	23.6556	34.8363		APOA1BP	93.5682	86.5719	92.5093	89.3302	90.5965	84.1541	87.5215
HGD	0.874457	1.67259	5.85393	1.07285	1.90361	2.64243	0.403728		APOLD1	10.5415	8.94064	8.63516	9.73596	9.71959	11.1141	9.79438
HHEX	2.3454	3.02407	2.0558	2.69205	3.72848	0.213568	0.302575		APOO	53.2373	62.9194	76.9874	63.685	74.3081	76.8563	69.9381
HHIP	0.537559	0.717811	2.06329	0.340047	1.09509	2.36875	7.00477		APOOL	12.4284	13.8058	15.0485	14.0547	14.3942	16.2913	18.7923
HLA-DMB	16.8165	14.0804	43.0901	13.0998	18.5649	5.12141	2.95821		APOPT1	31.0402	32.0379	31.6734	28.027	38.2383	37.02	36.9691
HLA-DOA	2.2985	4.6924	25.394	2.86139	4.38106	4.89027	0.5666		APPBP2	41.081	42.7395	41.1405	46.1079	47.3439	50.5327	51.267
HLA-DQA1	6.4529	5.11571	20.9758	6.91631	2.81677	6.39296	0.987859		ARAF	47.4234	48.4419	56.6636	49.9184	53.8842	50.7068	54.6917
HLA-DQA2	3.79868	4.72801	20.9778	6.09114	2.99262	5.71312	1.06941		ARAP1	27.8703	32.2188	33.7293	31.1065	33.4038	30.9264	26.9595
HLA-DQB1	10.3628	10.2968	40.727	13.2141	9.00653	5.11863	1.66075		ARF1	509.206	438.445	436.918	478.026	465.629	483.682	582.436
HLA-DRB6	1.51222	3.49781	13.7897	3.96707	3.6302	4.1488	0.451845		ARF4	416.96	329.761	305.283	400.42	346.095	580.321	423.534
HOOK1	1.90437	1.00644	1.53957	0.92509	1.46625	0.248079	11.2987		ARF5	139.458	134.208	166.603	140.642	156.861	146.247	134.507
HOXB13	2.43657	1.3753	1.47839	1.70228	1.07795	0.118244	0.091431		ARF6	44.8852	41.4028	43.4063	44.5575	51.7957	44.639	47.5326
HOXB3	1.75501	2.75614	2.37423	5.13464	1.38864	1.60486	0.202628		ARFGAP1	51.3877	43.4415	38.1428	44.0642	43.5114	48.2902	54.4124
HOXB4	3.88641	2.92712	2.98302	4.70927	3.09661	1.42625	0.211096		ARFGAP2	51.9607	49.6592	50.7935	55.3967	55.5884	69.0179	75.4441
HOXB7	19.627	16.2961	15.7276	22.3385	15.6857	1.89358	0.877606		ARFGEF1	24.9075	28.1045	28.8733	25.9663	30.2249	34.0941	30.4887
HOXC6	2.08662	2.2253	3.1908	2.02181	3.44701	0.074875	0.289294		ARFIP1	50.5481	41.3478	46.8677	61.1827	57.0549	54.0794	63.6027
HOXD8	11.5435	13.35	21.5627	12.425	18.1154	1.55143	1.48228		ARGLU1	57.1914	71.4423	68.294	60.0802	60.9683	66.2919	66.8764
HPCA	1.02837	3.71287	6.86634	2.08601	3.33566	3.57251	0.459949		ARHGAP12	27.1512	32.3813	27.1465	29.664	26.6405	32.9241	24.7763
HS3ST3B1	1.13699	0.753924	0.984623	1.70803	1.5768	2.58078	13.1185		ARHGAP17	44.8839	39.4853	45.9041	43.8553	46.777	35.3556	52.914
HS6ST3	0.487617	1.43587	1.01933	0.674746	1.25401	3.94661	0.35448		ARHGAP21	44.7625	67.4093	57.6449	53.3422	61.0468	82.5349	59.942
HSPA12B	7.02038	8.82992	12.0355	5.66934	11.2556	1.59306	1.56914		ARHGAP35	48.5047	58.8533	63.495	56.9021	60.2864	62.8353	57.3969
HSPB3	5.60027	1.49457	0.0936418	3.57851	1.51323	1.01834	0.0713887		ARHGAP39	4.08359	4.27802	4.10843	3.83507	4.10931	4.06305	5.80257
HSPB7	2.20796	1.54723	0.88353	2.47711	2.78078	2.92601	11.9378		ARHGAP5	28.2045	36.9839	38.4757	34.5621	36.3359	40.922	45.5431
IBSP	0.625983	0.683907	0.201702	5.13361	0.39886	0.437994	0.646072		ARHGDIA	206.256	186.539	203.844	204.697	211.739	215.142	289.875
ICAM4	0.420988	1.64181	5.43175	0.468127	2.84873	0.857107	0.186585		ARHGEF10	44.0463	37.0037	33.2956	41.4583	31.885	37.3945	41.5999
IFI27	8.28767	19.2608	23.1752	32.6167	55.4142	85.2165	3.09584		ARHGEF12	75.6564	82.2089	82.184	88.5257	83.0891	91.0519	69.1981
IFITM1	45.1892	177.131	168.288	129.886	318.418	101.211	5.05125		ARHGEF18	17.6386	17.6823	19.5562	16.8457	21.237	20.2926	23.6032
IFITM2	8.41762	27.0856	31.3309	40.4232	11.1566	109.812	15.3483		ARHGEF40	24.3295	25.3441	30.0103	28.9769	28.4527	25.6463	28.7284
IGF2BP1	2.73758	0.992198	0.958183	0.35049	2.32254	1.1106	0.315333		ARID2	13.6291	12.9526	13.4556	13.5341	12.2464	14.3832	17.0878
IGSF10	2.56072	2.98199	3.6475	2.72471	2.0418	0.586073	0.379257		ARID4B	36.4082	33.5701	31.9182	34.4501	31.0803	33.7075	40.7516
IL17RE	2.3738	3.59772	5.87965	2.83633	2.30378	0.937108	0.500251		ARL2BP	133.688	140.577	144.381	152.308	156.095	155.469	185.894
IL32	1.21756	1.70174	2.96086	1.57508	12.0834	2.41535	0.293424		ARL3	17.8786	17.9451	22.7334	18.5118	21.7242	18.7334	22.4331
IL33	2.25322	14.2579	13.9032	7.5304	12.8962	34.1948	3.43515		ARL4D	10.7468	12.1336	11.6674	14.3033	14.3107	16.0348	12.9146
IL6R	1.81918	1.58827	1.55915	2.25323	1.6661	3.21946	29.2043		ARL5A	42.1492	44.1075	48.9306	45.3895	51.5109	54.0612	62.1424
INPP4B	13.8227	5.53407	2.94076	12.074	6.02437	12.8763	59.0248		ARL6IP1	616.614	502.776	478.276	587.823	446.802	639.288	588.118
ISL2	1.11856	0.862275	0.739218	0.842147	0.886033	2.2928	8.88626		ARL6IP6	42.9473	45.258	52.6251	50.6027	58.8928	52.9791	47.9498
ITGA10	4.51	3.067	2.23198	4.26375	0.875078	0.677276	0.777062		ARL8B	86.616	88.7123	100.584	94.232	102.634	79.7186	72.563
ITM2A	260.187	46.3133	15.3505	102.214	36.9251	181.471	476.109		ARMC1	69.8645	57.3789	60.9658	66.9372	68.683	60.0407	73.6457
KAL1	0.461321	1.95106	1.3598	2.28336	1.89332	11.2509	1.21488		ARMC10	36.5095	37.4651	38.8365	40.2454	43.0716	37.9126	33.3516
KBTBD11	0.239073	0.948471	0.620546	0.292957	0.385222	2.68902	4.24692		ARMC9	25.5095	26.7592	26.7958	26.3705	27.0345	29.6954	26.0908
KBTBD12	1.10374	2.10775	2.49215	1.21475	2.0598	0.741739	0.154136		ARMCX3	116.976	124.877	126.415	137.295	131.97	150.574	158.362
KCNJ16	0.605899	6.10156	6.46779	3.6102	2.627	22.4007	3.25119		ARMCX6	48.2107	39.2844	40.0984	49.4969	38.4893	45.304	54.7422
KCNJ2	1.71141	1.93584	1.47021	1.94375	1.81581	4.29555	19.5757		ARNT	34.8305	31.678	32.1893	32.5956	32.106	33.9197	39.8261
KCNN2	0.263161	2.01596	0.715262	2.16902	3.47007	12.1151	5.50008		ARPC1A	242.767	235.426	275.162	238.169	254.396	229.189	209.578
KIRREL2	0.299425	1.98918	1.58826	1.1651	1.71233	6.18251	0.600674		ARPC5	344.188	335.218	342.602	363.842	345.277	327.217	274.034
KIRREL3	0.328665	1.60175	0.380889	5.21364	1.6857	6.31997	3.32073		ARPC5L	111.047	107.529	125.027	107.083	135.053	118.664	157.541
LCP1	3.26131	0.402729	0.759041	2.63454	1.02397	0.545894	0.711659		ARV1	46.5865	50.0517	54.5505	49.9509	61.0722	59.9332	43.3161
LEMD1	2.45963	16.4285	15.6097	8.52638	26.5306	4.96933	3.09055		ASAH1	243.806	258.617	274.973	300.168	267.3	249.1	202.764
LGI1	0.963871	9.56442	4.90354	6.8658	2.20449	29.6967	2.68567		ASAP1	57.8652	60.9576	59.2618	61.7489	70.7196	75.1599	82.6529
LGR5	4.67149	0.657739	0.739813	2.9342	0.665272	0.708955	0.822251		ASAP2	43.7615	34.859	33.9324	42.8508	39.9987	59.9026	49.5888
LINC00086	0.721185	3.74647	5.6448	1.96834	4.35575	6.3927	0.956817		ASB1	27.7764	26.7999	27.1291	25.0187	24.2327	35.1868	37.3207
LINC00310	3.71534	2.42926	3.21865	3.19799	2.71074	11.8317	19.7725		ASB6	22.1109	20.2985	21.3152	21.5926	25.0797	23.6716	35.4405
LINC00466	0.861078	0.365933	0.353095	1.89223	1.26967	0.174234	2.42366		ASCC1	22.0755	20.9907	23.8877	25.9838	28.2617	28.4659	27.1256
LINC00488	0.359646	0.688112	1.33813	0.395924	3.34712	1.82422	0.296912		ASCC2	29.0911	25.9784	26.5233	26.9044	30.7007	34.6778	37.1538
LMO2	7.58	49.4439	36.4455	18.7461	23.1412	167.476	13.4373		ASCC3	31.3879	33.2824	38.0276	33.925	31.4155	37.661	48.8957
LOC100132832	0.724495	0.299685	0.370909	0.278955	0.166748	3.11059	2.36423		ASH1L	29.1926	35.1235	31.7006	32.4352	28.69	36.9831	32.8775
LOC100170939	0.95629	2.22662	1.38797	1.94674	2.49151	4.29121	7.12664		ASH2L	55.8519	53.5122	62.6877	58.61	64.4572	67.2423	94.7699
LOC100271836	0.961942	0.76316	0.937831	0.875613	0.716988	3.06367	5.80348		ASL	19.9612	18.858	23.66	20.5113	15.7016	22.4613	23.2703
LOC100507421	1.29901	0.665417	0.391064	4.34688	0.584658	5.71872	9.89903		ASNA1	184.44	174.903	199.521	171.913	200.608	196.697	202.002
LOC285074	3.35611	3.21671	2.56665	3.34756	3.62634	12.1058	21.7274		ASNSD1	85.3615	72.7426	76.0163	81.6532	83.0332	81.7006	95.456
LOC388152	1.87288	1.79645	1.74306	1.70326	2.63413	7.49765	14.6249		ASPH	157.949	169.658	152.839	226.464	162.805	169.039	170.504
LOC388796	19.1441	14.9994	12.7764	15.4927	21.8458	79.6527	192.461		ASRGL1	26.8391	27.7118	39.5078	28.1394	33.3594	36.0244	30.7257
LOC389023	8.94847	4.62673	3.38989	7.65294	7.37627	0.30475	0.234923		ASUN	50.1515	42.7184	38.0775	46.2025	43.9671	40.3395	41.2776
LOC389765	3.21481	2.54039	3.09198	2.89002	3.58749	8.6223	20.7572		ASXL1	53.3731	51.5203	44.2254	55.4941	44.5364	54.9662	70.1979
LPPR5	1.29052	0.914662	1.07372	1.32898	1.58194	7.0945	6.69007		ASXL2	22.1837	22.1107	20.6771	23.5345	19.8632	22.9755	28.2304
LRAT	1.41687	4.56644	10.4323	3.41516	3.74235	7.13016	0.499674		ATAD2	60.5807	51.8543	56.5165	60.8478	53.5636	66.2182	84.466
LRRC15	0.355436	1.48436	0.34056	1.13191	0.39642	3.0424	0.489012		ATE1	13.6001	14.5111	17.8398	16.5914	18.01	15.1074	20.2706
LRRC3B	0.779683	4.15316	3.35374	1.76685	1.52428	9.59535	1.00586		ATF2	45.1051	48.1719	51.0735	52.1666	53.9638	64.0939	50.2658
LRRN4CL	0.753686	2.57114	2.56114	2.63332	1.70589	8.63287	0.705418		ATF6	36.5088	39.0264	41.5173	41.2326	41.9998	39.7538	37.6529
LUZP2	1.88967	5.35126	1.78737	2.89677	1.35566	14.2486	6.30138		ATF6B	121.421	123.853	135.079	127.047	122.344	122.961	92.0634
LXN	2.10624	4.67961	9.4638	8.00571	0.327025	5.93166	1.52656		ATF7	48.3731	49.7244	49.5144	52.8811	47.1973	47.6593	39.3712
LYPD6B	6.67239	2.53983	0.286013	2.69751	0.220355	0.241982	1.5892		ATF7IP	69.7441	71.1171	63.1988	75.015	64.3152	71.3525	79.5388
LYZ	48.4994	6.09697	12.3095	15.5264	2.56498	2.7329	4.25531		ATG12	41.0801	39.912	42.0879	41.5177	47.921	43.1193	46.1493
MC4R	6.71586	23.2054	23.2432	12.719	10.0385	2.09813	1.65532		ATG13	50.4899	50.5115	53.0356	56.0034	58.6078	45.2109	39.0675
MEGF11	1.392	1.7861	0.249066	1.61238	0.74377	5.82598	4.40776		ATG14	7.20732	6.82479	7.37167	7.13086	8.02605	7.59099	8.21023
MEGF6	1.01258	0.698269	0.385707	4.86244	0.339869	0.232861	1.14087		ATG16L1	36.1419	38.7373	40.8915	37.8675	49.8815	43.1594	38.1762
MEOX2	27.8502	8.88034	3.98157	9.1668	3.6268	62.3904	72.6852		ATG2A	8.49758	8.48733	8.9483	8.46348	9.60884	8.92417	8.38807
MGAT5B	1.72015	1.91553	3.19391	2.14223	3.51808	5.38434	25.6191		ATG4B	46.4435	51.1368	51.4761	47.1052	59.8653	64.8989	68.3159
MIR181A2HG	1.90212	1.93191	1.67545	1.23006	2.77468	5.48458	19.0562		ATG5	57.0511	42.3318	41.2358	50.892	49.7625	51.9552	57.1526
MLPH	2.18922	0.61673	1.28889	2.53331	0.679886	0.191335	0.292235		ATG9A	52.739	66.7917	73.0834	59.4815	77.0616	76.7897	68.1407
MMP7	2.59097	11.3776	26.9105	3.23841	36.8911	10.5714	2.1673		ATL2	64.7664	53.3908	46.7636	53.3374	56.9801	68.0481	66.7942
MMRN1	0.308564	1.63148	1.72923	1.45034	1.96293	0.282269	0.0636786		ATM	25.1027	26.7597	22.5576	25.7224	20.7168	29.3002	25.81
MPZ	4.17508	0.665451	0.481487	7.40361	1.32746	1.52042	10.0864		ATMIN	49.2914	44.1652	47.3242	49.8684	52.7809	46.8638	70.8493
MPZL2	9.94651	2.64956	2.03139	4.98055	3.11155	0.667916	0.612183		ATP10D	26.9734	27.1085	28.8801	30.5523	31.7699	34.6437	30.377
MRO	0.557114	1.63777	1.14386	1.36794	1.40871	6.02587	0.421645		ATP1A1OS	1.15979	1.15528	1.27708	1.29443	1.31183	1.47454	1.74441
MST4	4.1739	2.20005	1.71183	1.81792	3.25257	0.443009	0.565538		ATP2A2	196.743	185	177.959	201.024	191.825	215.916	139.954
MT3	16.3101	442.234	266.113	177.678	166.005	707.65	39.2388		ATP2B1	97.9851	111.433	116.252	108.016	122.615	112.354	95.25
MTMR9LP	1.37576	1.82986	1.17005	2.01084	0.908568	8.05463	8.41712		ATP5A1	541.906	505.453	518.074	554.914	537.865	589.729	585.615
MURC	1.51727	0.813759	0.466547	0.893235	1.02782	1.51888	6.92131		ATP5B	980.525	814.04	731.833	916.399	917.045	896.977	673.331
MX2	4.04886	7.81577	11.1811	19.7588	29.4998	4.89756	0.328617		ATP5C1	175.773	168.033	168.953	193.651	193.115	181.045	246.145
MXRA8	2.09361	9.75628	7.51765	23.8814	3.40411	20.5052	4.81975		ATP5D	66.2111	63.025	66.8581	56.8243	69.5077	63.9646	60.6426
MYO1D	1.16489	0.258561	0.913489	0.995044	0.626493	0.315306	3.39693		ATP5EP2	0.645257	1.89892	2.04722	0.277603	1.56707	0.871259	1.55667
MYO5C	0.609202	1.38861	1.42946	0.781122	0.809296	8.00146	2.43098		ATP5F1	208.036	186.109	197.382	195.76	216.617	216.513	252.392
MYO7A	2.06685	2.52061	2.1245	1.03623	0.859897	0.53826	0.24533		ATP5G1	301.87	290.058	281.36	264.124	286.128	307.205	321.982
MYOT	2.35274	1.36645	0.601376	7.44751	1.59002	0.453848	4.42455		ATP5G2	456.039	402.86	447.548	436.547	459.95	412.074	372.743
NAIP	1.2447	0.992843	0.851868	1.10363	1.14484	4.84275	8.08825		ATP5G3	135.299	123.747	134.34	133.406	140.375	128.221	129.312
NAT16	0.107149	1.03498	0.497015	0.317212	1.19184	3.90184	0.236936		ATP5I	859.803	720.337	757.345	740.057	836.853	750.903	829.19
NCKAP5	1.95438	0.824249	0.539507	1.38906	1.42229	4.93774	9.21663		ATP5J	345.279	294.897	288.368	327.31	304.907	294.887	385.118
NDST3	13.5915	13.1323	13.967	18.7257	6.62896	1.36758	4.28433		ATP5J2	618.535	583.881	613.526	609.987	659.276	631.717	639.09
NDUFA4L2	2.83131	37.5474	32.4639	31.9106	16.7118	8.96086	2.44978		ATP5O	544.253	486.761	481.487	495.881	537.872	441.653	539.965
NEBL	0.813911	9.07173	7.64145	7.0803	6.40515	27.3492	2.50976		ATP5S	6.347	6.35997	8.32854	6.74992	7.25916	6.23049	6.1082
NECAB2	0.707924	0.526372	0.558851	0.305558	0.645854	1.10321	4.3534		ATP6V0A1	44.771	54.4151	59.3261	53.2604	67.8319	64.1257	66.738
NID2	4.44253	1.39531	0.892035	7.83402	0.855112	8.29947	22.4636		ATP6V0A2	18.9904	17.9085	19.598	19.6373	20.3589	22.4967	24.8087
NPY2R	0.599974	1.20302	2.7	1.71287	6.36102	3.59439	0.884444		ATP6V0B	285.863	269.898	309.021	283.076	335.754	306.584	445.398
NR4A3	0.681354	0.691755	0.534138	1.41521	0.640592	0.805622	4.83322		ATP6V0C	178.036	160.239	196.247	173.802	203.285	158.679	174.522
NRG1	0.435395	1.94562	1.86701	1.99619	2.86975	11.865	10.2537		ATP6V0D1	131.525	124.683	138.324	130.129	151.989	132.111	161.767
NRXN3	0.936502	0.288963	0.175595	1.09299	1.62676	2.38517	2.64123		ATP6V1B2	215.029	149.866	129.855	162.41	142.574	174.789	178.113
NTN4	11.3131	3.22874	1.22969	5.45733	2.40607	1.60626	0.67179		ATP6V1C1	54.7817	53.8795	56.5855	54.0002	59.9838	49.5815	45.1358
NTS	135.906	42.9279	25.7051	20.5309	32.6941	25.3821	617.238		ATP6V1E1	167.775	153.318	153.17	159.73	181.944	158.327	156.032
NTSR1	2.45633	1.62178	0.101131	1.90903	1.74113	0.470216	0.495904		ATP6V1F	260.58	235.149	274.223	266.02	316.609	273.974	258.425
OASL	10.0743	25.8168	28.6326	30.5111	59.85	29.8085	2.17893		ATP6V1G1	171.928	153.13	151.042	170.633	200.127	165.259	253.136
ODZ4	0.825162	4.61351	2.58282	2.15846	2.41965	10.0852	0.645886		ATP6V1H	56.2394	59.5175	65.7753	61.6224	59.718	68.334	68.4742
OPCML	0.819923	0.872048	2.68088	0.733055	3.41882	0.659704	0.356037		ATP7A	14.3457	14.6905	12.8697	15.0991	12.2078	13.1243	18.517
P2RY12	2.38531	3.72905	4.34727	6.1771	6.65404	1.31713	0.558032		ATPAF2	16.797	17.3066	16.1363	15.0818	20.432	18.2616	19.3925
PADI2	1.61456	3.5671	0.436823	3.15015	1.39962	4.6986	18.0866		ATPIF1	210.175	220.098	235.95	186.71	255.807	221.25	213.903
PAMR1	3.12485	11.1268	41.4154	6.04768	19.6074	17.4223	3.59097		ATRN	54.7277	62.9783	69.1171	63.9386	54.8674	46.1582	53.1236
PARM1	4.29665	36.0086	69.7341	17.4378	72.7447	78.7677	5.60444		ATRX	41.9605	45.8775	42.5785	44.9351	38.264	49.9194	57.3184
PCDHB11	4.53086	1.63674	4.96647	2.95198	1.04602	0.546346	0.352068		ATXN10	81.7995	79.4204	86.7473	78.5093	83.4763	90.7309	94.8375
PCDHB5	0.711852	0.315872	1.57022	0.18039	0.960174	0.557631	3.33755		ATXN1L	31.0397	28.3043	27.1098	31.1655	30.7595	27.9153	46.6748
PCDHGC4	1.51451	9.11169	4.50369	6.44375	1.19235	33.0993	3.32317		ATXN2	32.1898	33.5391	31.0543	32.9899	35.7341	40.1669	26.9826
PCSK1	1.24439	5.92312	14.3451	3.01755	11.2135	5.92177	1.81043		ATXN2L	93.4805	83.883	83.5827	87.0525	95.2057	100.324	142.792
PDE5A	11.9645	5.32283	4.16409	8.59308	10.5078	5.76291	113.628		ATXN7	8.44519	8.3025	7.76804	8.11467	8.89263	11.8507	9.38447
PILRA	6.3248	0.706691	0.514796	1.00511	0.861855	0.888208	0.44295		ATXN7L3	54.9363	49.6421	50.9313	55.7033	56.6746	59.4355	84.943
PIRT	0.372337	0.917393	0.468972	1.51335	0.624823	3.90621	0.278223		ATXN7L3B	98.0429	92.3241	91.0848	97.7929	97.3673	78.023	76.8748
PITX2	14.61	9.26779	9.09502	13.2873	10.515	0.180514	1.09374		AUP1	173.451	150.971	158.607	156.468	193.011	177.595	192.196
PLA2G7	4.85754	1.6822	3.12285	1.77246	1.48157	0.573492	0.221587		AURKAIP1	120.982	110.767	115.629	107.857	121.413	114.223	134.183
PLAC9	5.32152	2.25347	0.343319	6.99319	0.205384	5.0944	6.01899		AVL9	22.9801	24.3625	23.5882	24.6884	23.7805	36.2939	31.9797
PLCG2	5.73513	15.8881	29.3168	11.6777	18.4232	1.18354	1.04308		AZI1	8.20456	6.83756	7.79313	7.15152	7.27048	6.64186	9.20196
PLEK	1.87795	3.503	1.40914	3.59737	0.863966	0.526548	0.455982		B4GALT3	57.4515	52.4113	54.1581	51.021	58.0819	55.0603	62.7946
PLXDC1	1.3007	1.19855	0.799737	2.12644	7.09195	1.1041	0.229665		B4GALT5	87.6645	103.952	128.421	103.779	139.079	112.977	98.869
PNOC	0.413114	0.473576	0.838801	0.374372	6.23052	0.607435	0.17057		BACE2	58.9004	59.2754	50.5863	65.9636	65.095	60.8815	48.1156
POU3F1	4.17408	2.48633	0.892746	6.83737	0.429406	2.53959	10.3566		BAG4	17.4042	15.3216	15.5129	18.421	18.2626	18.6432	26.2063
POU3F3	0.476703	4.4553	5.97838	3.08623	8.58191	11.166	3.11607		BAG5	26.8552	25.6896	26.084	28.051	30.2633	27.8643	30.7749
POU3F4	0.348533	0.565342	1.97253	0.369238	2.85206	1.52383	7.12911		BAG6	140.125	131.898	141.276	140.604	143.982	135.215	183.663
PPFIA2	0.577178	3.3493	2.42245	2.41502	3.63788	10.0128	1.18218		BANF1	248.82	198.351	213.885	228.123	212.94	207.033	194.555
PPM1E	3.16261	2.91737	2.89391	2.7284	4.86658	12.3455	48.3527		BANP	13.8126	12.2031	12.6571	12.9809	13.4526	15.0761	18.2392
PPM1H	4.56017	0.823831	0.664291	1.2178	1.69865	0.617643	0.651505		BARD1	14.9828	15.7037	18.0267	19.6539	18.1852	19.9286	19.9126
PPP1R1B	0.440974	1.12431	0.459094	5.75807	0.289223	2.17324	1.33062		BAX	116.692	98.697	125.014	110.303	126.323	105.088	139.536
PPP1R1C	2.56248	3.00629	2.9931	4.22739	20.715	5.64478	0.881773		BAZ1B	102.812	93.5792	95.4861	100.615	103.307	122.468	136.453
PREX2	0.162001	1.937	1.22357	2.44091	0.456473	8.07588	1.47805		BAZ2A	40.8318	42.6483	34.4957	42.0914	35.1938	45.1183	34.9694
PRIMA1	2.59005	2.99458	4.70473	29.7211	6.39109	3.0828	35.6229		BAZ2B	14.321	15.4848	13.3014	14.3057	11.1067	16.3491	19.144
PRKCDBP	0.342359	0.186802	0.0662137	0.31654	0.237926	1.76598	5.6547		BBS9	19.44	18.8274	20.4147	21.4251	21.512	18.5811	19.2045
PRKCH	2.3848	6.65228	7.05312	3.92693	7.4388	0.727849	0.366515		BCAP31	253.346	235.583	360.271	254.497	278.874	253.73	310.519
PRKCQ	0.507607	0.956127	1.8986	1.04143	3.66346	4.69476	1.01232		BCAS2	152.682	139.483	161.625	145.432	163.836	160.832	182.308
PROM1	0.518952	0.891324	1.54855	0.85305	7.35907	0.964706	1.57294		BCAT1	85.9907	108.101	92.1703	86.9668	104.81	143.88	83.3161
PTPRN	3.89658	2.24952	5.80923	3.36346	13.0569	1.20333	1.73788		BCAT2	34.6822	33.9691	34.6418	30.2865	33.2903	30.7998	35.2555
PTPRU	1.18601	5.46169	13.623	2.8115	5.59476	4.05063	1.27208		BCCIP	91.5225	88.4464	96.3094	91.1309	109.343	95.7481	111.661
QRFPR	5.75599	11.9793	22.2851	17.9314	25.8568	1.27198	1.74589		BCDIN3D	5.01685	5.8046	5.93173	6.07078	7.07347	6.41966	5.91447
RAB33A	5.8304	4.31664	1.71317	4.50511	4.50753	10.273	23.5142		BCKDK	54.3722	58.8091	66.1442	52.841	61.6562	53.2113	57.1238
RAPGEF4	1.91907	1.9898	1.76643	5.82921	3.14846	6.2698	35.3954		BCL10	17.8144	19.6177	20.2758	19.2063	22.7261	17.5559	17.0284
RASGEF1C	2.79348	1.66254	1.2879	6.37801	1.76211	2.12712	9.69486		BCL2L1	84.186	77.6814	67.552	83.9581	71.4526	78.5549	64.2271
RASGRP1	0.482029	2.56914	1.55603	0.993367	1.45256	8.92039	2.84356		BCL2L13	40.0407	40.1203	42.9337	41.1234	51.3574	60.3243	63.9387
RASL12	1.49418	3.07192	1.95023	5.96497	1.62531	13.5149	1.59634		BCL2L2	11.6072	13.4504	14.9809	15.2102	16.0137	17.9953	20.5582
RASSF1	13.6176	9.54999	9.84748	10.7186	11.6185	92.398	135.82		BCL7B	66.286	64.1147	68.7624	67.4225	82.6536	78.5171	87.7503
RBM14-RBM4	2.51508	1.29589	2.89214	2.84881	3.02969	3.84731	3.25003		BCL7C	59.7032	54.5315	62.5583	53.9569	55.2007	51.5921	61.004
RBMS3	1.22667	1.12511	1.05244	3.33591	1.30403	2.73926	10.6226		BCL9	24.7547	25.7604	25.1254	25.426	20.6021	28.6862	33.5636
RERG	14.2222	9.44572	3.61484	19.0131	2.89172	27.9385	51.8911		BCLAF1	85.1054	76.2236	80.3917	87.0334	69.0475	89.5213	121.476
RFX4	1.18331	5.52193	6.01873	1.76146	3.82498	26.8422	9.4488		BCORL1	9.97809	10.2763	10.9225	9.92481	10.0838	9.87845	11.2304
RGS20	1.79345	1.51246	1.19482	1.82217	0.671273	5.04857	10.9918		BCR	10.632	12.2609	13.1175	11.0053	13.7738	11.9414	13.7247
RGS6	1.34551	5.62485	13.8779	1.92518	10.6283	7.01536	2.00069		BCS1L	46.6884	39.9034	37.5448	38.3876	44.1257	58.7201	54.2442
RNF125	1.0506	1.44482	2.46197	1.57179	0.702145	1.44092	13.8178		BDH2	24.0246	24.543	23.6331	27.3694	27.5431	27.4623	30.1757
RNF180	0.825463	1.18028	0.937015	0.805695	0.92074	3.47623	1.00461		BDP1	17.0739	17.1079	15.6915	17.4307	16.815	18.3634	25.6528
RNF43	0.945161	1.55083	3.18337	0.986941	2.48765	0.347409	0.199036		BECN1	86.6296	82.8639	89.5164	85.5676	97.1638	92.4523	100.164
RSAD2	7.05292	26.9006	22.8001	34.5245	47.6491	49.8947	0.993036		BET1	26.8338	21.1795	22.6573	28.1763	25.3263	24.6944	21.1341
RXFP1	3.14584	1.93572	0.554342	2.64721	0.936636	1.33808	0.211317		BFAR	89.4916	88.2183	97.7344	90.1725	96.277	86.5992	123.07
RXRG	9.9207	6.86932	4.27161	32.6453	8.02019	7.9339	72.4339		BHLHB9	10.7026	12.3551	13.2569	11.7259	12.2126	13.1924	11.4788
SAMD14	0.351011	0.607369	0.441053	0.584425	1.0675	3.78336	2.5358		BICD2	34.4589	30.4261	31.0201	31.0957	31.4702	27.5039	43.0249
SBK1	5.59784	2.74349	3.09776	2.64818	3.58687	5.68867	30.3746		BLOC1S3	7.90836	7.11032	7.80089	8.23467	8.90059	9.23049	10.9653
SCARA5	2.2639	1.3699	2.14235	5.47949	1.30608	0.141809	0.175479		BLZF1	35.1143	33.5886	33.711	37.2244	36.5024	33.3923	29.1525
SDPR	6.32054	3.0153	0.408952	5.92643	3.82813	1.44854	0.170145		BMPR1A	21.0355	21.9209	21.9784	21.7116	20.6624	25.1684	22.8722
SECTM1	0.72162	1.91737	2.5223	1.45378	4.29188	2.9168	0.124116		BMPR2	36.8722	36.682	33.3925	37.0203	33.6718	43.0923	32.2723
SEMA3D	20.8115	7.24628	1.86108	31.7572	3.26348	6.80345	38.4382		BNIP1	16.4097	18.3779	17.8508	15.9238	19.6441	21.2603	19.8592
SEMA5B	0.470183	1.91908	5.07566	0.577716	2.82116	1.5916	0.745849		BOD1	82.9037	74.3344	70.4369	76.7102	86.7172	83.8889	91.1944
SEMA7A	1.20137	0.405973	0.767704	0.860124	0.858407	0.812323	5.49624		BOD1L	22.5719	24.3697	23.6468	23.2134	24.3779	24.507	34.5075
SEPT7P2	7.353	6.73936	5.81973	6.658	6.15451	35.2186	45.6773		BOLA1	17.2948	19.5656	21.1621	17.5056	22.0073	18.435	22.3201
SERPING1	12.3404	29.1696	54.5096	40.1364	21.6874	82.8618	4.59918		BPNT1	51.57	41.9742	43.0743	47.5979	44.4853	44.8891	52.3793
SFRP1	27.5607	9.56271	5.74093	24.9227	9.57208	6.58155	109.895		BPTF	40.2925	39.6777	36.3589	42.1824	34.3441	48.994	61.2804
SGIP1	0.402149	1.62323	1.27777	0.835898	1.83197	8.17239	1.32209		BRAF	10.7639	10.3088	10.3959	11.868	10.1276	12.6358	11.4537
SH3GL3	1.14342	0.850814	1.46885	0.936279	1.58994	0.705705	7.41445		BRAP	22.2102	22.6289	24.9094	22.4013	28.0235	30.2486	28.8289
SHF	1.30807	1.85386	1.57315	2.40002	1.96709	6.83865	13.0488		BRAT1	21.9728	22.4677	25.4974	20.6698	26.4968	26.6219	26.2996
SHISA2	1.41652	1.25107	1.72689	1.71372	3.65499	0.0415496	0.481897		BRD7	72.9387	71.3524	78.7186	74.6329	74.2666	72.8077	116.769
SLC16A3	6.85773	68.9368	85.5669	40.9308	63.896	19.7838	5.77443		BRE	74.5346	79.8088	81.9893	79.604	90.1586	89.2246	76.154
SLC17A8	5.48165	3.56857	2.6572	8.26526	1.39066	30.294	3.6758		BRI3	100.111	91.2001	88.3551	107.558	104.592	103.881	104.061
SLC1A2	0.37968	5.73202	4.00375	3.48134	1.02497	26.2535	1.99682		BROX	43.7554	43.7361	48.8189	45.3349	44.804	50.991	50.8291
SLC37A2	1.98292	4.19014	8.16269	2.27851	2.80165	0.924543	0.660037		BRPF1	15.7612	13.8965	15.6458	13.9995	16.1571	14.1541	17.5087
SLC6A11	0.255778	3.67659	1.35293	0.903374	0.650592	3.53943	0.263965		BRPF3	36.6525	32.1876	34.7866	33.538	35.8449	40.07	51.915
SLC6A2	2.01606	4.20846	7.16979	1.68021	4.53018	0.230699	0.490678		BSDC1	98.0661	94.4441	103.073	97.8062	126.429	106.506	114.636
SLC7A2	4.75779	1.91153	0.974125	5.04228	1.79502	2.24894	13.8119		BSG	1036.46	975.738	1044.93	1023.48	1086.03	833.614	1140.78
SLC7A8	3.7277	2.29103	1.55292	2.95389	3.31116	4.32914	39.2517		BTBD2	38.0923	38.9075	46.7883	40.7136	44.0702	48.7664	51.0146
SLC9A2	1.60495	2.06891	4.60258	1.59045	4.65728	0.513842	0.447137		BTBD6	25.7738	29.5369	32.9518	29.7563	32.5446	34.0098	33.2128
SLCO4A1	1.99774	1.20171	0.922907	2.16672	0.810143	1.25728	8.51433		BTBD7	14.1793	12.0112	11.9677	13.3582	10.4201	14.0721	17.5954
SLFN13	0.591246	1.53553	2.81285	1.14229	1.35815	0.197145	0.0946639		BTBD9	10.4102	11.0986	12.3937	11.2219	11.7554	10.4101	13.0946
SLITRK1	0.413293	1.1949	4.42688	0.502588	1.94981	0.23629	0.539595		BTF3L4	52.4633	49.1369	53.0546	53.6978	58.9811	50.7487	54.2002
SLMO2-ATP5E	88.7412	84.1666	79.6676	82.8454	84.115	36.8527	50.6343		BTG3	107.803	117.432	143.705	117.417	150.944	132.921	115.707
SLN	5.99091	29.7846	59.6827	28.4531	111.658	141.302	52.3096		BTN2A1	53.5485	44.6516	46.6373	53.9321	57.0297	62.2589	77.0538
SMC1B	7.8778	6.6668	9.68932	5.78693	8.89102	0.843603	0.588276		BTN3A1	40.1649	49.5558	50.7861	53.6518	51.9922	59.2452	41.3781
SMOC1	1.45206	15.2985	18.2947	2.87555	4.83289	8.37367	1.6964		BTRC	8.82713	9.92924	9.70287	8.71916	12.0992	11.0601	13.1461
SNED1	5.09104	5.69626	4.5337	6.46346	1.5061	0.516501	1.19864		BUB3	129.348	96.0986	93.8509	113.649	90.3532	96.2291	156.28
SNHG15	23.6037	21.5753	19.7072	24.6428	27.2336	125.417	374.083		BUD13	22.0927	20.5524	21.6926	21.598	22.2359	20.0156	23.5624
SNHG7	27.8039	24.7898	22.6851	28.1751	34.8972	95.4349	338.615		BUD31	181.899	137.716	150.518	160.01	173.612	197.007	217.459
SNORD116-24	0.0223055	0.0224767	0.0232312	208.189	0.0239937	0.0252362	0.0259094		BZW1	207.919	175.098	195.129	209.568	206.453	222.886	245.852
SNRPN	2.32007	46.8132	22.1035	37.3087	9.43321	326.458	232.627		C10orf118	8.04933	7.40058	6.78399	7.75306	6.64991	6.94858	6.57584
SPATA5L1	4.17475	3.95463	3.7105	4.10163	4.64677	12.8276	31.3589		C10orf46	18.3828	18.188	18.6731	18.8671	21.3245	20.1486	23.3659
SPOCK3	12.2933	8.14067	20.8734	6.44395	24.1135	1.82414	3.96399		C10orf58	96.8493	109.125	109.595	103.914	102.536	101.721	104.872
SPON2	1.59988	0.26401	0.785896	1.87661	3.14781	0.172835	5.93989		C10orf88	8.79228	8.79243	7.36072	8.21215	8.9493	8.34513	10.2857
SPTBN2	1.2915	0.954088	1.12249	0.875682	1.58477	3.34253	8.55125		C11orf30	22.3294	19.9972	18.483	21.1475	20.2387	19.3474	18.5125
SPTSSB	0.436031	1.16278	2.92299	1.02673	3.32738	6.48227	0.634053		C11orf31	69.1831	64.0275	78.0767	61.8449	65.1638	76.0821	56.2325
SRGN	8.85974	0.846679	2.27552	7.08624	0.665749	1.67211	1.12994		C11orf46	32.7686	31.9563	33.7407	32.6308	36.2555	32.1325	26.1701
ST8SIA2	1.05455	0.672978	0.566397	2.30018	0.792479	2.97898	11.9854		C11orf48	58.8458	59.4816	59.15	52.5255	61.8952	58.0064	62.2603
ST8SIA5	2.76093	16.2224	31.2608	2.86068	11.2732	9.39712	8.51181		C11orf51	40.8794	32.1471	38.5719	33.7792	33.3342	38.7562	41.4053
STAC2	0.422246	0.677761	0.405395	2.46993	0.546855	0.872463	6.02977		C11orf57	44.0238	39.8052	40.934	43.4736	47.5417	44.4389	41.1589
STC1	31.1167	173.654	242.315	52.1636	269.159	21.2008	14.5585		C11orf58	133.006	111.761	122.371	128.479	145.067	105.505	100.024
STMN4	0.518579	0.424736	0.350951	0.287747	1.53186	1.83153	6.76728		C11orf61	11.6811	10.3782	10.0071	9.95199	9.52381	11.0289	11.3319
STON2	1.00587	1.55237	0.984646	1.88068	1.64173	4.64336	9.30342		C11orf80	6.0365	5.79307	6.0392	5.80613	5.69316	6.61471	7.93403
STXBP6	5.04712	1.54091	0.993957	3.46752	1.55657	0.664436	0.80699		C12orf10	66.2726	67.9369	68.1312	66.6327	74.4897	78.4457	69.7891
SUSD4	1.99695	16.2352	26.129	7.90772	11.3886	14.2752	2.48764		C12orf29	23.0249	24.1616	25.2002	26.5377	25.8794	33.0067	37.6513
SYK	7.01001	3.96153	1.48552	8.46346	1.35547	1.40171	18.998		C12orf43	27.1249	23.9726	27.962	25.695	30.4658	27.9165	24.8722
SYNM	0.930574	7.16033	4.01358	8.80945	1.85665	37.827	21.327		C12orf5	11.8472	11.8184	12.1464	12.0207	12.2934	14.7998	10.734
SYT12	1.4566	7.54832	23.2435	2.56279	11.7331	11.4268	2.47249		C12orf52	29.3945	28.1227	30.1362	29.0437	33.382	37.0359	30.1187
SYT6	0.182091	2.41443	2.07145	1.40936	5.57619	8.17549	0.605374		C12orf57	163.595	166.664	199.514	164.463	189.957	236.502	168.175
TAGLN3	32.9109	8.20284	16.1937	6.20073	79.848	35.2847	62.7726		C12orf65	28.4139	29.0047	29.9004	29.2957	38.2798	34.7018	27.6078
TDO2	9.2276	21.2725	42.1351	17.5658	79.3473	7.52745	9.09581		C12orf73	7.25822	8.75629	8.42978	7.34619	10.7913	11.5884	10.2463
TERT	0.880848	0.618218	0.41706	0.370816	0.375092	1.48377	4.63553		C14orf101	9.01445	8.35069	8.92209	9.18599	7.14399	9.39258	10.6885
TEX9	18.187	9.89518	9.91044	9.48097	9.98396	26.6209	92.1355		C14orf109	28.2337	29.7235	34.64	30.9545	30.7684	31.305	32.2787
TF	2.55151	6.40679	4.21669	4.18314	8.82125	6.16417	47.9938		C14orf118	15.685	13.5698	12.6014	14.441	13.3174	17.3169	17.1785
TFPI2	205.624	73.9626	44.067	103.109	47.5853	12.0695	19.2519		C14orf119	29.009	27.2405	28.8259	29.4339	33.2512	29.3719	38.1506
THSD1P1	2.8144	2.92481	2.53252	2.88663	3.71845	10.7736	19.6327		C14orf132	20.9993	21.0511	21.3651	19.7889	23.2175	21.3645	27.3787
THSD7B	5.54627	3.22553	1.35123	3.97856	3.40128	0.149162	0.630744		C14orf133	17.2275	16.1804	15.697	17.1163	21.7705	19.9503	24.1924
TNFSF9	7.30937	5.88666	10.3133	8.21763	10.7869	0.567602	2.19297		C14orf142	21.2359	24.686	27.5482	21.3278	29.0058	27.5428	29.2271
TP53I11	8.51137	6.20913	5.21479	8.54009	18.1507	1.99018	1.41544		C14orf149	7.73235	9.27314	9.4709	7.56523	8.85205	10.1917	8.19764
TP73	4.29504	6.07304	19.936	4.88785	12.5809	2.4873	1.19053		C14orf166	227.697	181.75	171.104	216.68	194.568	188.064	272.663
TRDN	1.33965	3.27513	2.56505	6.42323	12.5281	0.633615	0.625969		C14orf2	123.29	108.828	119.459	110.884	126.575	120.014	162.171
TRIM22	1.55031	5.08339	3.68511	6.32428	1.85087	30.0091	1.91377		C14orf21	12.9933	12.2541	13.9796	13.1752	13.6112	14.1257	17.0176
TRIM5	1.28347	3.53615	2.77362	4.36501	1.2437	28.8157	17.7372		C14orf43	6.12383	5.99574	6.11616	6.31244	5.88902	6.34367	5.93269
TRPC4	4.09454	1.22454	0.315437	1.52734	1.43148	1.41644	9.99262		C14orf79	7.43515	9.19748	10.061	8.44883	11.2311	10.6518	11.0018
TSHZ2	0.306215	1.67474	2.4708	1.10345	3.60292	1.68672	0.250587		C14orf93	4.7141	5.03396	5.36229	4.40296	6.53642	6.02431	6.18017
TTBK1	0.249264	0.869167	1.40623	0.56705	0.769306	3.39777	0.407752		C15orf24	124.419	133.711	137.69	148.746	148.398	214.991	205.817
TTC9	0.653851	4.1083	7.97159	1.15102	3.95726	3.82449	0.735221		C16orf13	56.5771	53.7763	56.7328	58.8686	49.1015	60.7079	75.2394
TWIST1	7.24785	3.64512	4.17617	3.59281	3.2029	0.302519	0.438302		C16orf5	36.5916	44.5244	48.8307	40.25	46.4797	37.4444	46.1061
UBD	7.6028	8.49275	24.7886	5.28857	20.0018	5.53427	1.86873		C16orf53	24.6713	25.8824	27.837	23.5737	27.0911	28.1666	26.9989
UNC5C	18.892	1.47953	0.754344	2.53997	3.5784	0.674069	2.35569		C16orf55	7.60813	7.19015	7.85541	6.65019	8.97505	7.91871	10.8148
VASH2	0.922559	0.644898	0.674582	0.614474	0.49877	1.99682	5.64895		C16orf57	73.4992	64.8976	77.3303	70.8486	82.8923	66.2601	78.9071
VAT1L	15.5094	23.7094	4.17076	13.3979	1.51757	18.4646	4.09206		C16orf58	46.3761	54.1193	56.0937	53.9321	59.2019	55.0969	71.887
VAX1	0.492482	0.42265	0.495546	0.210717	1.2494	0.265972	3.94634		C16orf62	47.5755	48.7033	57.8117	49.9972	52.339	49.5606	57.7218
VCAM1	8.20685	19.8028	29.3914	15.1425	52.7536	66.94	3.90204		C16orf72	59.7327	54.1233	54.9424	54.3059	63.794	50.1875	54.8966
VEGFC	17.4994	7.49505	5.07178	10.2829	6.98817	2.33939	2.24313		C16orf80	100.972	79.2249	83.4029	88.9295	89.892	74.1141	119.517
VGLL3	3.06911	1.2937	0.268545	2.89354	0.241571	2.25622	2.70152		C17orf101	12.9153	12.3129	13.6739	13.0535	12.8301	13.5017	13.363
WIF1	3.74276	1.69544	1.79873	2.88714	0.995233	0.136519	0.295489		C17orf103	14.3567	15.0581	15.626	15.9251	16.0063	13.8084	13.3384
WNT10A	0.115192	2.08138	1.01306	0.745937	1.07439	2.53722	0.0990623		C17orf56	9.85882	9.41121	9.47011	8.88334	9.5609	9.2369	12.795
XYLT1	27.776	10.3683	2.66529	51.8068	6.27182	33.8695	58.8473		C17orf59	6.26435	6.90382	7.91809	6.25721	7.26609	8.62431	9.57221
YBX2	3.68726	2.17796	5.1523	1.66914	5.17811	0.320351	0.866318		C17orf61	72.0119	71.0094	88.231	70.4462	87.2141	87.4474	69.4603
ZCCHC18	1.46827	1.90071	1.75752	1.7813	3.11635	5.90736	18.3998		C17orf63	18.938	21.0885	20.6029	18.2782	20.4495	21.2968	19.8877
ZFR2	12.9423	13.9076	17.6371	10.0385	18.9718	2.73139	1.39155		C17orf65	10.2626	10.2262	10.932	9.9881	11.3679	10.1597	9.43284
ZNF385B	1.62443	0.242517	0.140303	0.649182	1.13553	5.55981	4.1929		C17orf70	18.9192	17.7384	20.238	16.322	19.8038	21.6526	26.9315
ZNF423	7.70995	3.58967	3.00449	4.48065	3.43326	10.65	32.2168		C17orf80	45.5508	41.4757	39.3132	41.3714	46.669	48.4169	51.282
ZNF536	3.49833	1.82443	1.14104	2.87539	4.08352	2.53487	15.4561		C17orf81	57.2791	55.4769	59.5984	57.5784	68.4805	75.1983	86.7712
ZNF804B	0.881064	0.415543	0.310919	0.781529	0.198081	0.511066	3.98243		C17orf89	113.12	87.4532	86.6506	96.0546	101.163	90.633	95.7799
									C18orf21	51.0886	51.8532	58.1866	54.2407	68.8366	50.5102	51.1581
									C18orf25	23.5714	22.4532	21.6298	22.7019	25.722	25.1174	26.8968
									C18orf8	32.1182	32.6495	34.5262	33.7861	40.5914	30.564	38.0589
									C19orf10	198.773	170.536	176.968	190.141	176.188	177.058	192.226
									C19orf12	15.0851	14.5777	16.6023	15.0205	17.3766	17.5692	19.712
									C19orf43	216.589	187.118	215.804	193.283	225.742	198.979	251.839
									C19orf53	202.302	181.308	202.961	176.234	215.298	206.778	197.3
									C19orf55	8.54476	8.30239	7.64984	7.65471	7.65942	10.2357	10.1221
									C19orf6	78.4606	83.6922	90.7388	75.6297	99.6479	82.6316	71.7875
									C19orf63	203.991	218.975	252.139	237.075	238.128	206.306	172.589
									C19orf70	63.5799	58.8639	68.3078	59.5707	66.9991	62.2125	60.9006
									C19orf79	217.651	221.473	236.005	227.389	244.827	203.643	277.508
									C1D	43.1677	40.9364	45.1512	40.6365	45.404	42.1369	34.3292
									C1orf122	68.1171	75.9599	86.2081	71.3655	82.7397	83.4598	66.297
									C1orf123	61.0913	62.7872	67.3181	62.0285	61.4374	69.8401	80.3495
									C1orf124	16.3945	14.6549	16.1403	16.1154	18.326	18.0885	22.9228
									C1orf131	32.3194	30.3452	34.404	28.2737	39.3125	30.8308	34.879
									C1orf144	173.204	150.482	165.898	169.514	174.036	169.632	202.762
									C1orf159	8.4066	8.01237	8.35342	7.65492	7.08417	7.86256	10.7768
									C1orf174	46.5447	38.9414	38.0454	44.1036	38.1594	44.5459	54.7583
									C1orf198	84.3885	73.2432	66.219	84.7444	92.217	81.7471	94.3699
									C1orf212	16.0145	12.8731	14.7331	15.1338	16.3109	16.3691	22.9285
									C1orf216	41.298	52.6662	66.4997	50.8319	59.5949	51.846	48.8424
									C1orf27	27.8264	29.7388	32.4137	28.7887	29.0648	39.9875	42.4627
									C1orf31	75.953	79.3732	77.9152	64.7058	89.6425	90.1808	108.179
									C1orf43	278.473	263.066	265.421	289.859	316.494	340.701	405.208
									C1orf74	10.8412	11.2949	14.0946	10.0157	10.8166	10.7394	11.8178
									C1orf9	66.2838	76.9458	70.3012	74.3141	58.2239	82.5337	69.2111
									C20orf11	36.2382	37.2404	44.45	37.5294	42.5541	38.0307	50.4899
									C20orf111	41.9886	40.5469	37.6816	46.5199	43.4994	42.0892	60.7698
									C20orf194	14.2619	16.9386	16.413	14.4663	15.0156	17.0724	20.6618
									C20orf20	50.417	45.3729	45.6681	46.092	57.8143	46.3097	65.4829
									C20orf24	170.854	159.084	161.249	153.529	185.597	154.144	174.392
									C20orf27	62.9942	56.4067	55.5399	55.2235	64.743	62.5782	83.006
									C20orf3	353.079	271.045	260.946	321.331	266.961	216.353	302.257
									C20orf30	238.535	229.141	237.204	254.725	226.507	224.036	220.624
									C20orf4	41.5249	39.433	44.737	42.2508	50.8717	44.2257	68.4742
									C20orf43	218.249	221.257	241.713	221.572	245.701	212.675	211.802
									C21orf33	69.707	80.398	79.1507	72.1757	87.6102	111.618	124.881
									C21orf59	78.985	82.2689	92.4974	80.4967	96.2931	97.5212	82.3559
									C22orf13	30.9895	25.6545	27.3494	29.5988	27.6969	31.7237	42.5358
									C22orf28	72.0861	55.5589	58.832	63.7115	65.6615	64.1643	77.5277
									C22orf46	14.502	17.4519	21.5229	14.5424	18.3299	21.4374	20.07
									C2CD2L	12.5598	12.0273	11.1112	11.0354	14.583	12.8814	12.1487
									C2CD3	17.7189	19.9042	18.1351	17.4749	21.1124	27.9377	24.9034
									C2orf18	28.9483	33.1449	38.8246	33.2932	39.5537	44.3882	29.358
									C2orf28	257.125	292.753	336.664	313.815	322.749	289.878	222.735
									C2orf29	51.5967	51.7172	56.5158	58.6065	60.4241	55.1072	62.5109
									C2orf43	29.4194	34.1939	34.6003	34.3488	35.4656	39.0747	45.8066
									C2orf44	20.7812	20.2266	22.6278	20.2958	24.7248	26.3622	32.8534
									C2orf47	23.9769	24.5997	24.7537	22.9062	28.5506	23.7175	20.6713
									C2orf56	20.7176	24.5469	22.7129	21.1866	23.2548	26.4682	24.9534
									C2orf69	16.3055	15.7221	15.9926	16.8069	15.743	19.4238	15.9786
									C2orf74	77.733	78.861	84.3617	76.5619	92.6559	99.2423	101.716
									C2orf76	11.5286	13.0116	16.4931	13.2322	13.2265	14.186	12.7439
									C3orf17	32.7981	33.2074	35.4278	35.5308	37.2994	35.5076	26.937
									C3orf19	16.7322	17.7853	16.4185	18.98	20.3933	14.7182	17.0472
									C3orf38	19.7016	17.8883	21.9063	19.6112	21.3937	26.0899	22.8525
									C3orf39	19.8958	24.5572	26.2412	22.3184	23.1607	31.9493	24.756
									C4orf19	10.8842	11.6772	11.8191	13.1972	11.2825	11.5111	13.5607
									C4orf27	106.85	79.0721	88.8532	104.81	120.991	98.6263	103.14
									C4orf3	108.802	115.13	132.568	131.328	127.584	112.511	110.002
									C4orf42	11.9151	12.4813	14.3566	12.1355	13.0407	12.8524	18.0556
									C5orf24	64.8493	61.3179	67.4879	69.5424	71.1894	58.0657	63.6359
									C5orf28	9.67086	10.232	9.12787	10.7271	9.8774	12.9728	13.4861
									C5orf51	42.7345	40.4332	41.427	45.442	44.6178	52.462	68.6968
									C5orf55	7.0009	6.16079	6.54083	6.06887	6.34255	7.66887	6.86276
									C6orf106	75.1975	73.1499	80.6691	79.7802	94.7112	77.4362	113.042
									C6orf108	27.9493	34.2907	39.9211	29.125	35.0188	37.8472	37.6404
									C6orf115	99.4588	78.6138	86.4158	93.7253	69.1103	80.7828	101.26
									C6orf120	28.0845	34.3042	30.9088	29.6098	24.756	36.4622	31.9225
									C6orf136	17.8803	17.191	21.7687	18.4498	22.048	23.2427	28.9056
									C6orf162	9.26668	9.05109	9.62681	8.16396	10.0106	10.3041	12.1143
									C6orf170	7.15361	8.02002	9.28466	8.50448	7.16837	8.48536	10.4255
									C6orf203	55.2062	53.425	52.0945	56.3452	57.9909	57.1372	58.0809
									C6orf211	37.906	37.3597	39.7697	40.2387	53.3191	38.1531	42.9726
									C6orf228	27.6263	26.6457	30.5604	26.2694	28.7162	30.0144	36.1641
									C6orf47	31.6061	32.0916	38.7621	31.9433	39.7689	31.5253	34.4924
									C6orf62	234.679	251.252	256.263	271.384	270.87	448.116	327.518
									C7orf11	62.1691	55.5243	54.9013	61.8081	68.713	62.8573	75.4848
									C7orf23	27.7343	23.3754	29.3277	28.9212	25.7553	29.0347	30.6358
									C7orf42	98.7285	101.355	116.7	112.661	111.451	105.411	84.4883
									C7orf44	85.7945	89.2632	94.1836	94.8021	121.303	109.701	108.794
									C7orf49	69.8861	64.5692	71.6795	67.2613	69.0407	82.0597	82.3839
									C7orf50	43.0553	44.4844	45.8441	39.3284	50.0308	54.628	46.6497
									C7orf59	198.723	217.355	221.723	200.536	236.656	224.859	199.984
									C7orf70	30.5925	26.0719	26.2598	28.7291	30.2371	28.4816	30.8871
									C7orf73	109.845	96.4837	113.438	109.013	116.512	114.343	82.9013
									C8orf40	51.5097	56.1629	65.0598	61.5199	67.9046	64.4103	57.8809
									C8orf42	10.0141	9.01315	9.30571	9.20112	9.1007	7.89855	10.7447
									C8orf55	17.6701	23.1032	26.3704	22.7012	22.1113	24.3181	25.6003
									C8orf59	98.3045	84.7369	76.8784	84.5979	90.4052	78.9148	82.593
									C8orf76	34.3015	35.2082	33.5507	36.26	37.7988	42.2181	39.6743
									C8orf82	12.4006	11.9813	11.219	10.7992	9.73521	11.3599	12.3017
									C9orf123	40.7772	40.6584	43.5236	39.7453	39.0239	42.1588	48.4558
									C9orf30	51.3081	45.8375	49.1627	49.7339	55.7542	62.5411	54.8142
									C9orf40	16.1675	18.1899	20.1474	18.3182	19.8836	22.7628	28.5035
									C9orf46	42.9732	48.0447	52.4188	41.0204	53.5094	53.5683	39.9158
									C9orf5	46.5213	49.2645	46.5513	54.1746	49.5874	45.9458	49.5404
									C9orf64	23.3621	25.6956	26.8587	25.9244	28.0635	31.2583	36.9124
									C9orf69	26.7405	25.971	25.9999	27.0357	25.2181	25.9067	38.5374
									C9orf7	31.8829	29.0289	30.5055	29.0292	28.6811	29.3222	30.6501
									C9orf78	96.3376	100.776	101.502	98.166	107.158	101.474	135.943
									C9orf80	54.6403	48.027	50.3608	56.2749	53.821	47.6979	55.3254
									C9orf89	87.9034	83.4687	72.1193	93.8481	83.3449	82.5261	89.5023
									CAB39	58.3874	56.2296	59.314	61.2279	67.4644	71.3629	73.8089
									CAB39L	14.9147	17.7026	15.6769	16.0917	21.3308	18.4012	15.6477
									CABIN1	14.0497	17.7951	19.1644	15.7345	15.5425	21.1083	21.4812
									CACHD1	12.79	14.0492	14.397	13.1748	18.9803	19.7822	14.8994
									CACNA2D1	18.7359	17.1508	19.609	19.0156	15.0134	22.1698	18.5442
									CACYBP	124.093	101.527	104.459	110.763	108.083	94.0583	168.239
									CAD	49.5332	44.8445	46.4735	44.4364	39.4663	54.3585	67.4225
									CALD1	403.976	317.877	264.893	434.732	297.522	429.876	304.936
									CALM1	169.766	224.785	260.768	219.674	244.609	218.279	176.897
									CALM2	1137.46	902.165	894.709	1108.34	984.743	1191.16	985.809
									CALM3	357.471	403.644	429.656	400.544	418.359	507.712	390.196
									CALR	2441.63	2328.93	2419.57	2541.56	2471.31	2116.54	1418.38
									CAMK1D	13.7329	14.7975	13.1162	10.6322	12.8939	15.9143	14.561
									CAMKK2	23.171	23.2389	25.6814	25.7132	26.3912	23.6001	19.6704
									CAMSAP2	80.5268	72.4572	70.5735	75.6085	69.7745	81.5265	92.3948
									CAMTA1	152.751	166.26	193.155	162.965	202.629	171.302	169.937
									CAND1	126.738	128.611	129.809	131.761	129.731	120.241	87.1671
									CANT1	55.5575	54.2914	57.4384	54.1684	52.4882	49.0054	48.0366
									CAP1	488.19	466.73	453.345	527.491	522.557	413.152	382.674
									CAPN2	189.219	215.605	229.835	214.384	208.153	258.895	159.573
									CAPN7	41.0112	35.3328	36.4039	41.2035	39.3142	30.8475	35.6309
									CAPNS1	432.429	380.169	406.429	424.961	385.322	424.627	481.488
									CAPRIN1	298.334	289.804	299.18	304.634	308.3	289.734	238.544
									CAPZA1	223.968	200.115	203.704	223.57	223.688	222.08	289.807
									CAPZA2	178.552	185.914	211.74	211.733	207.864	222.092	165.515
									CAPZB	301.977	273.585	281.529	294.445	330.727	273.252	304.892
									CASC3	73.472	70.2349	70.186	73.5607	75.718	92.5219	130.124
									CASD1	20.9919	22.9288	26.8852	29.4518	27.3996	25.1928	32.1033
									CASK	29.5722	33.9037	30.8868	29.3129	30.6781	35.4919	34.9267
									CASKIN2	12.9178	12.5108	11.8439	12.5385	11.5307	14.9322	15.785
									CASP2	56.4598	50.0986	54.1834	56.06	50.4984	57.7957	80.334
									CASP6	27.2424	21.6123	25.8904	23.8731	27.6098	32.9761	30.8291
									CASP8AP2	28.3289	27.812	28.6052	27.1764	25.3143	30.5378	44.9158
									CASP9	18.4913	19.9455	22.5346	20.7136	22.8011	19.3516	18.703
									CBFA2T2	11.4485	11.3115	12.0731	12.2218	11.4476	11.1909	13.231
									CBR1	223.14	258.892	282.561	246.576	312.166	271.842	223.53
									CBWD1	35.1562	31.7261	32.4442	37.4584	35.4284	34.9186	51.2154
									CBWD2	31.7419	28.1852	31.0215	29.5875	31.8356	30.9555	30.3324
									CBX1	236.742	216.296	212.407	235.64	221.963	272.261	290.781
									CBX3	408.463	320.44	326.993	390.274	330.962	353.453	418.059
									CBX4	18.748	16.9671	19.1509	19.3944	23.0992	16.933	23.7519
									CBX5	109.36	105.55	103.254	111.656	96.9013	119.412	96.3512
									CBX6	18.9197	19.4159	24.2835	17.6582	21.8713	21.0912	18.438
									CBY1	29.7003	31.4888	33.4252	29.8673	35.4337	39.2703	37.1849
									CC2D2A	20.7937	18.7303	20.5052	19.8784	17.2683	22.8805	30.442
									CCDC111	29.8038	25.4594	30.7023	30.5231	36.4028	35.5315	37.9938
									CCDC112	17.5157	14.9957	12.0956	14.7036	17.5793	14.9155	17.3692
									CCDC115	31.0627	33.5886	36.2813	35.0137	38.4149	41.9123	38.4058
									CCDC120	4.90162	5.44818	5.84747	4.96897	5.38007	5.1479	5.71152
									CCDC121	5.35435	5.1022	5.09206	5.89681	5.04358	4.65489	4.63297
									CCDC126	10.0911	9.37797	8.95287	11.2363	9.92851	10.2068	9.90149
									CCDC127	37.1142	38.5701	45.5061	40.4626	39.3315	41.8446	46.3532
									CCDC130	35.2294	33.9381	34.1881	31.2124	40.3167	40.3612	49.6057
									CCDC132	30.4491	27.9345	28.8148	29.5265	33.4952	34.3578	30.7024
									CCDC149	21.689	18.7424	16.0809	19.0461	22.0797	22.6932	23.7598
									CCDC22	15.6611	16.2558	19.5374	15.7415	18.8847	18.014	19.8822
									CCDC23	46.706	41.4309	56.4824	48.0175	54.2445	45.7007	54.0872
									CCDC28A	28.3062	28.3794	30.1798	28.8329	34.7033	33.9316	32.8754
									CCDC41	12.8071	12.1936	10.1296	12.8945	10.5602	13.6901	15.3296
									CCDC43	51.5679	48.6705	49.3404	50.0391	61.3464	62.4717	80.6374
									CCDC47	189.58	206.491	216.49	209.806	211.617	201.998	153.357
									CCDC56	148.647	143.79	151.426	128.628	156.74	142.996	149.203
									CCDC6	18.4151	18.5685	17.8983	20.6379	19.1021	25.3031	25.2297
									CCDC71	14.6235	12.8239	14.0299	13.3259	16.2203	17.3934	17.6207
									CCDC72	294.009	253.641	279.355	263.807	293.453	365.957	411.258
									CCDC75	36.9607	39.386	44.2235	38.1096	43.5328	42.4162	37.1847
									CCDC77	29.4964	26.434	24.8952	29.251	27.6153	35.45	32.7433
									CCDC85C	5.26034	5.44776	6.20017	6.10687	6.50316	8.56625	7.61009
									CCDC88A	52.4064	45.786	41.299	44.2051	51.7859	73.9938	52.8873
									CCDC9	13.9802	13.668	14.0824	13.9381	15.6844	18.8139	20.2904
									CCDC90A	40.8301	49.1378	59.3979	48.538	57.5041	55.7127	65.7071
									CCDC91	34.9621	40.0524	44.1297	41.7851	51.9056	51.1881	38.1788
									CCDC93	35.2677	33.897	34.7438	34.944	34.7703	39.2781	34.4914
									CCDC94	13.8814	12.9803	13.2261	13.234	14.6587	15.641	19.8164
									CCNC	67.3567	53.3917	60.3265	67.5063	58.8029	54.3244	77.862
									CCNI	344.915	309.114	336.543	350.538	314.224	320.795	415.525
									CCNK	26.7247	24.3151	25.0142	27.0062	30.3564	25.8373	34.6077
									CCNL2	81.5742	93.2331	75.1082	78.4494	67.9661	79.3928	82.9322
									CCNT1	32.7974	31.8347	31.3491	32.3116	33.6997	32.4333	31.9686
									CCNY	28.4962	29.4301	32.0918	31.539	32.2627	34.2922	33.6846
									CCNYL1	33.7998	33.7378	35.6336	34.2908	32.971	32.2809	25.5113
									CCP110	28.1088	28.6812	34.6305	29.578	37.166	26.2164	38.297
									CCT2	411.869	317.536	321.001	365.542	343.372	305.058	336.727
									CCT4	335.948	278.615	267.728	303.02	329.496	270.06	323.373
									CCT6A	366.574	280.321	279.664	331.882	299.031	321.244	453.49
									CCT7	440.521	351.925	339.949	385.813	426.894	415.299	562.825
									CCT8	435.959	336.135	332.903	386.854	395.462	348.527	549.624
									CCZ1	26.8324	24.9721	27.7171	24.6679	30.7722	27.3192	24.2308
									CCZ1B	30.5026	27.7736	30.0969	29.1971	33.1169	31.229	32.0046
									CD2AP	38.7374	32.8473	30.6296	40.8279	36.1175	37.7468	36.538
									CD2BP2	69.7052	74.2807	84.1426	66.8801	91.0826	84.5407	98.7872
									CD320	132.379	129.988	142.605	130.538	124.497	124.802	167.959
									CD81	307.973	375.328	423.495	440.766	349.685	455.914	325.769
									CD97	123.483	108.402	113.472	147.114	93.0338	106.962	110.735
									CDC14B	28.2379	27.4324	23.6849	34.7542	27.1156	31.8019	31.8948
									CDC16	48.1318	46.8654	45.511	49.1873	51.3646	54.6522	65.7817
									CDC23	54.6276	49.9791	55.1069	57.8276	67.9097	48.1713	60.5993
									CDC25B	110.04	114.666	128.389	129.304	131.305	118.34	129.528
									CDC26	37.7033	31.6954	32.7515	35.7715	35.0867	28.7173	41.8051
									CDC37	177.968	151.902	173.554	154.231	187.071	155.276	194.626
									CDC37L1	30.7395	31.5538	34.2836	31.1189	41.4727	33.0592	38.3047
									CDC40	25.6625	25.1793	24.5328	26.7054	29.7681	27.9385	36.0032
									CDC42	370.651	338.522	360.445	378.68	382.832	381.304	439.54
									CDC42BPA	45.9762	42.0706	35.8027	44.6147	35.939	60.8371	46.9642
									CDC42BPB	27.3923	30.4751	35.1776	29.7284	33.3206	31.5611	38.8773
									CDC42SE1	125.534	113.873	123.133	139.251	138.824	141.038	188.191
									CDC5L	49.9711	47.2538	48.8247	54.1354	50.8381	50.9135	67.692
									CDC6	59.2042	46.0913	54.2782	48.9987	47.6679	49.761	72.7889
									CDC7	40.2245	33.4476	39.7973	36.4784	36.1986	42.9575	54.7702
									CDC73	41.3003	38.5811	40.0447	47.0787	41.9077	49.5654	62.2051
									CDH11	61.7834	55.4391	45.3956	60.8476	59.3293	60.9126	56.3214
									CDIPT	94.6085	92.9335	95.705	98.9597	107.078	83.2956	91.7662
									CDK11B	36.139	37.2269	43.3145	36.1311	44.6518	46.3601	58.5286
									CDK13	23.9077	21.3939	21.9328	23.2786	20.8271	22.8401	26.5377
									CDK16	103.236	97.4661	100.16	101.926	114.725	142.648	148.262
									CDK19	24.4868	29.2463	32.8735	28.3417	32.0782	28.825	46.1742
									CDK20	13.2708	16.0054	15.2294	15.5994	15.2662	19.0431	18.44
									CDK2AP1	662.216	622.073	582.273	736.736	641.144	669.877	425.197
									CDK4	292.49	243.938	266.143	264.834	283.22	272.377	239.456
									CDK5	54.2968	49.441	52.258	52.4971	55.5582	60.1658	62.2479
									CDK5RAP2	42.7211	40.339	40.2605	42.7863	37.1723	47.09	59.066
									CDK5RAP3	129.237	159.519	161.707	127.816	142.819	170.73	133.938
									CDK6	55.6873	40.0432	51.0047	55.1095	50.2155	39.1345	47.3715
									CDK9	50.9739	47.9658	51.9742	51.4904	59.6863	48.7977	60.2508
									CDKAL1	25.5202	23.1929	25.9032	24.0753	27.7444	25.3687	34.9813
									CDKN1B	88.6846	67.811	58.7823	71.2514	64.3344	78.1746	86.5141
									CDR2L	24.5751	22.4941	20.6488	21.3187	25	25.5219	34.1235
									CDS2	19.1182	27.0665	28.9035	23.851	28.2212	26.922	24.7568
									CDYL	30.8423	29.6057	30.644	32.0234	35.14	35.7579	50.256
									CEBPZ	78.2579	71.7141	76.6742	74.903	79.603	70.8544	74.5163
									CELF1	70.7143	70.4617	77.2682	71.0971	78.339	73.8375	61.1159
									CELSR2	38.2959	62.2977	68.4381	54.1133	53.1819	57.6129	63.0394
									CENPB	87.0757	88.8987	107.641	88.3269	103.988	89.9375	92.0321
									CENPBD1	16.7795	17.1631	19.3104	17.5574	23.6054	16.0563	20.6873
									CENPQ	37.5677	36.0406	40.2803	39.9179	42.5248	39.9358	41.7181
									CENPT	27.5413	24.4522	22.5953	20.3427	22.3053	25.4631	29.7274
									CEP120	11.0153	11.0769	12.09	11.4842	11.9132	10.2909	10.9512
									CEP164	14.2467	14.2263	13.7982	12.9225	14.514	16.8023	12.9888
									CEP192	25.9407	27.1854	26.7906	24.9208	21.923	33.1535	34.1968
									CEP350	14.0644	15.0825	13.5805	15.6098	12.6507	17.8351	21.9151
									CEP41	20.3896	19.9827	21.8861	18.8806	25.1135	19.6693	21.092
									CEP57L1	14.6286	15.0022	14.519	16.3543	16.5655	19.3569	16.6643
									CEP63	24.6282	24.5792	23.3959	27.8075	25.9423	29.4153	26.1939
									CEP68	10.4202	10.6343	13.3915	10.918	13.4921	10.0631	12.2781
									CEP89	20.3561	20.755	21.3319	19.8802	21.7828	24.2701	30.7832
									CEPT1	37.6794	40.0351	43.0025	44.2579	49.1761	44.6754	48.3001
									CERS2	142.994	145.712	149.187	156.366	163.254	167.456	229.01
									CFL1	1889.52	1570.08	1676.69	1780.34	1820.98	1531.78	1249.39
									CFL2	32.2618	34.8682	40.1267	38.3026	48.6706	46.7112	39.0556
									CFLAR	35.8938	41.0657	42.8671	42.8642	40.9604	57.6468	37.613
									CHAC2	13.4614	10.6023	9.3958	12.1649	11.382	13.429	13.103
									CHAF1B	32.8204	32.0273	43.2934	31.3267	35.0431	35.6143	48.6193
									CHAMP1	21.1442	19.7914	21.6624	19.9414	18.9964	22.4537	31.1294
									CHCHD1	58.8701	55.8239	55.5078	51.4952	64.0834	51.7445	55.2557
									CHCHD2	646.062	598.144	663.398	612.417	645.167	623.17	560.255
									CHCHD5	26.3542	28.6513	33.5309	30.0488	29.0619	32.8305	28.0887
									CHCHD8	206.106	184.004	194.154	190.786	212.033	185.41	156.364
									CHD1	43.0167	40.7274	39.3469	38.7533	38.7568	38.8635	44.8026
									CHD4	145.023	145.775	147.049	153.193	149.458	157.386	194.296
									CHD6	25.741	29.712	26.4306	29.2554	25.4631	31.5425	37.3774
									CHD8	28.6791	28.8021	25.7757	27.5468	26.1515	34.3634	40.9423
									CHEK1	48.6279	41.3831	44.1966	46.6457	46.7215	42.443	45.7441
									CHFR	19.9654	20.8258	20.9126	20.4518	24.5938	29.3575	25.0301
									CHID1	38.527	44.8757	49.5532	43.8129	46.4466	65.0026	39.3973
									CHM	29.0782	27.4884	30.3262	32.2164	29.5291	37.5171	42.2976
									CHMP1A	81.3264	83.9369	96.3666	77.4223	96.1693	78.2476	86.9587
									CHMP1B	46.8035	48.0721	54.4241	48.2352	63.0881	44.8914	57.2588
									CHMP2A	219.287	248.128	279.39	230.628	253.633	250.68	197.692
									CHMP3	104.961	101.936	118.912	120.844	115.255	120.255	119.033
									CHMP4B	173.007	182.37	202.536	158.931	213.591	177.458	148.753
									CHMP5	144.804	150.634	164.617	163.49	202.892	174.654	154.776
									CHMP7	59.5333	49.2456	48.8217	52.7328	51.6767	51.2065	80.8408
									CHORDC1	48.0559	43.5858	37.8101	45.3909	46.4768	38.2629	50.4148
									CHRAC1	37.2206	32.4232	40.0143	38.9042	39.0716	29.33	37.1121
									CHST3	45.8903	41.5435	46.6644	51.6014	46.1133	57.2627	50.9053
									CHTF8	95.5386	86.3608	97.2642	92.0375	104.194	80.0928	103.692
									CHUK	18.6606	18.4492	18.7414	18.8592	23.2557	22.7451	30.5436
									CHURC1	28.0465	33.799	39.5088	32.9076	38.0711	38.7148	31.4369
									CIAO1	65.8234	68.1859	69.9449	65.0734	77.4213	77.8938	69.7627
									CINP	45.4979	43.4181	46.9815	44.1441	50.0533	58.7985	56.2084
									CIR1	46.3679	47.1719	48.9037	49.1641	54.6591	46.207	47.2344
									CISD1	20.3832	19.1399	22.4957	21.4461	25.8331	25.6097	26.424
									CISD2	20.2541	18.7728	18.615	21.026	22.4568	20.8528	24.2181
									CISD3	15.7916	15.1954	16.4188	15.4285	15.787	17.0225	16.4732
									CKAP5	105.032	91.6487	82.1419	105.319	87.5982	104.903	94.3587
									CKB	405.202	346.616	391.122	351.404	431.186	386.366	454.174
									CLCC1	41.8568	43.5148	52.3294	49.9297	53.4647	49.9729	51.2496
									CLCN3	78.5915	70.8827	77.6297	92.4108	88.5037	90.1356	96.3605
									CLCN5	7.9194	8.20489	7.14291	6.63761	6.22179	8.35446	9.75448
									CLCN7	42.1079	43.9596	49.7716	44.0271	55.5776	47.6971	56.2113
									CLEC16A	15.681	15.7255	16.3182	16.0608	17.0722	18.3722	23.847
									CLEC2D	1.33096	1.68197	1.76818	1.37213	1.40905	1.80246	1.89791
									CLIC1	626.926	625.784	615.995	657.298	701.829	569.942	488.602
									CLIC4	491.449	538.871	483.759	612.723	532.642	862.878	404.259
									CLIP1	45.0688	43.5046	40.419	49.0701	42.7448	56.9571	40.2899
									CLK1	58.7251	58.9306	55.8236	64.3373	57.0007	62.8459	71.945
									CLK2	42.0803	44.3855	40.3079	42.7331	35.1141	47.7325	54.3113
									CLN3	46.1287	47.7148	50.3099	47.9125	46.6743	47.5197	62.685
									CLN5	29.8533	34.6755	41.565	35.0805	32.7754	33.0993	28.6975
									CLOCK	16.7839	17.5194	17.2054	18.17	15.9693	22.2787	22.1789
									CLPP	48.5692	49.8597	50.948	45.7582	59.2302	60.3092	70.207
									CLPTM1	152.814	169.708	199.618	167.414	210.605	158.182	152.182
									CLPTM1L	172.737	176.071	188.783	170.178	188.463	150.191	147.743
									CLTA	342.941	302.537	299.475	327.572	340.476	288.682	411.742
									CLTC	284.688	306.581	311.909	316.296	288.565	318.498	293.963
									CLTCL1	3.13683	3.95069	3.37117	3.3691	3.53497	3.31008	3.77192
									CMC1	34.941	32.9772	35.8273	41.4465	43.2705	37.9603	44.5787
									CMC2	125.127	102.945	114.435	105.767	113.318	100.567	134.689
									CMIP	28.6289	30.3231	33.2598	30.8536	35.8205	31.2656	48.8115
									CMPK1	141.771	136.771	142.24	154.941	154.971	151.674	159.191
									CMTM6	70.0992	59.6209	65.8494	71.6218	70.5924	83.6822	69.3841
									CNBP	306.563	293.71	316.487	306.661	357.722	292.046	227.904
									CNDP2	53.5797	61.0513	63.448	64.9981	67.3442	85.8131	75.3135
									CNEP1R1	22.8946	23.648	25.9838	25.7231	26.3281	22.6468	20.861
									CNIH	84.093	74.198	73.1294	83.708	77.4875	78.112	92.0652
									CNIH4	135.223	131.299	144.455	141.154	135.977	153.526	157.978
									CNN2	127.681	98.7442	93.6293	103.407	101.182	86.7988	94.1183
									CNN3	1083.37	1033.69	885.621	1138.74	988.592	1499.4	816.484
									CNNM2	5.93437	5.93741	6.4712	6.44764	6.44687	6.30216	5.87139
									CNNM4	9.57668	9.11987	10.5319	10.4639	11.1292	9.96002	10.0232
									CNOT1	92.7072	84.0282	85.8694	90.5906	81.6926	101.948	136.488
									CNOT10	21.7383	19.7927	23.0971	19.8077	24.0199	27.2816	28.8465
									CNOT2	56.7787	54.7996	53.0112	58.2712	53.1835	57.6354	44.9334
									CNOT4	25.9752	24.1555	23.8619	28.2069	25.2592	28.7521	22.996
									CNOT7	151.806	137.836	138.884	136.61	136.03	143.585	184.747
									CNOT8	78.7323	72.9253	73.6653	76.4414	73.8299	56.4314	72.9011
									CNP	118.581	141.596	156.09	160.398	172.612	138.998	172.33
									CNPPD1	50.7683	59.324	66.7987	62.2339	69.7138	78.6503	62.8811
									CNPY2	169.455	144.788	150.165	157.891	134.33	153.693	139.322
									CNPY3	125.219	134.488	142.106	133.03	99.2887	141.345	144.058
									CNST	18.9897	18.7294	19.4513	19.407	21.3152	18.8916	26.3773
									COA5	40.2555	49.3598	49.7015	44.4364	57.8726	64.1027	55.3943
									COASY	78.1653	79.5697	81.5444	74.5292	100.296	89.3618	115.642
									COBRA1	62.4165	60.7092	65.8276	62.763	70.776	64.2586	88.4944
									COG1	27.885	28.8449	32.1675	30.1073	33.9612	32.0666	30.3306
									COG2	27.687	30.0559	35.9565	29.5113	37.5771	32.2534	35.8185
									COG3	16.4614	14.6275	12.9057	16.4444	14.4454	16.4647	19.1462
									COG4	74.3341	79.5119	88.1428	73.1864	92.342	80.8855	91.567
									COG5	32.6631	33.0734	30.9667	37.2408	37.1912	35.7508	28.6439
									COG6	22.2934	21.2373	18.4639	20.9459	22.2528	21.1709	17.4732
									COG7	17.162	18.9674	19.8662	17.6124	16.6737	17.9029	20.7879
									COG8	38.5589	37.2927	44.0277	40.2099	44.4239	39.7952	49.0362
									COIL	36.6397	35.9084	38.3881	38.1508	39.6619	39.2935	48.8237
									COMMD1	82.7558	78.6308	79.4696	81.2598	87.8727	72.3072	76.3297
									COMMD3	41.613	39.6584	45.5452	45.5827	43.3502	44.9792	48.3027
									COMMD5	47.6712	47.7952	56.481	48.4362	58.6383	56.5704	61.4875
									COMMD7	24.3494	21.8672	23.0138	26.18	22.5845	24.3982	34.2919
									COMMD8	31.3411	27.147	28.8331	35.5845	31.8517	30.1979	36.5768
									COPA	181.656	163.997	155.722	185.399	175.472	182.608	166.368
									COPG2	35.4194	38.733	41.2616	39.5192	37.4864	37.829	31.86
									COPS3	117.852	102.643	110.916	118.96	136.18	127.41	172.155
									COPS4	90.0432	88.5487	85.8206	100.614	103.592	87.781	98.525
									COPS5	135.602	128.897	134.967	130.916	144.435	158.461	187.096
									COPS7A	77.1346	79.4625	78.5813	85.7003	76.2463	93.8175	70.8874
									COPS7B	60.9019	59.7591	64.3032	57.9609	75.0565	80.0366	71.5579
									COPS8	156.86	153.139	171.674	168.639	198.601	147.045	122.824
									COPZ1	268.369	241.668	231.856	260.121	272.271	286.037	213.627
									COQ2	16.067	16.223	15.8982	19.2764	14.851	18.2683	19.4056
									COQ5	48.2471	55.9255	56.8606	51.8209	70.1173	73.7528	51.0048
									COQ6	12.1791	13.3351	14.1589	12.6642	15.0993	13.9751	12.7547
									COQ7	19.5186	20.9246	21.6937	21.1109	19.8238	24.074	29.5196
									COQ9	71.5747	73.2915	84.558	73.2221	92.7986	86.2116	102.244
									COX11	45.1063	44.3916	47.9793	45.3568	48.9695	58.4245	63.7817
									COX15	12.4038	12.8063	13.2814	12.3765	14.9737	17.5892	18.0031
									COX16	42.1385	37.5818	41.3259	40.8818	41.87	44.6877	52.2881
									COX4I1	552.97	502.67	534.347	519.402	580.473	475.187	676.2
									COX4NB	46.1394	41.2026	42.5167	40.7295	52.3243	44.1146	64.1864
									COX6B1	584.024	529.294	565.516	538.298	628.302	498.132	647.267
									COX6C	287.291	234.336	245.365	262.531	249.974	263.006	332.462
									COX7A2	434.811	372.509	386.546	425.155	434.57	397.412	520.466
									COX7A2L	207.165	189.125	203.661	198.998	226.836	187.336	159.61
									COX7B	781.392	659.926	675.191	704.167	710.821	639.614	796.722
									CPD	89.931	107.332	113.298	103.745	92.5529	124.687	80.7819
									CPEB1	5.57621	6.1751	6.36894	6.27948	7.26494	6.97962	6.31819
									CPNE3	50.9168	57.6657	59.5247	67.4614	53.0228	63.8385	61.2442
									CPSF1	37.5355	38.1619	37.6851	32.4988	37.3347	40.8743	57.1585
									CPSF2	37.4833	32.7592	32.3747	36.5028	36.3647	41.7492	53.0423
									CPSF3	101.348	91.7692	104.38	91.7952	118.84	88.5283	105.857
									CPSF3L	48.5297	42.3956	45.9354	44.6002	58.0927	51.0793	62.7176
									CPSF4	32.2355	31.2128	28.7156	31.6646	34.5966	39.2322	41.055
									CPSF6	37.6961	31.7145	30.6614	35.9014	30.7657	36.7573	46.8525
									CPSF7	90.7006	80.0885	84.1904	88.2965	91.5346	93.6492	84.1971
									CPT2	16.1385	18.4291	21.3047	19.6282	19.0355	23.6619	27.9451
									CPXM1	109.731	89.6584	129.281	90.705	130.955	120.469	112.732
									CREB1	16.1461	15.1716	16.4178	17.6498	17.3214	20.4183	22.3316
									CREB3	81.8983	72.9741	82.0179	80.1867	82.4969	86.0869	74.2266
									CREBBP	29.4177	25.5702	24.5145	27.699	23.5829	24.0703	39.465
									CREBZF	22.0346	23.0611	20.9478	24.0198	20.0538	28.5971	33.0617
									CREM	12.9453	14.2428	15.6184	12.6408	17.405	17.9578	16.7066
									CRK	93.4363	94.0872	95.3853	103.426	103.29	117.157	124.049
									CRKL	41.9788	40.589	40.1992	41.3233	43.0368	49.2121	58.1099
									CRNDE	25.723	22.1942	24.625	24.5807	25.1224	35.555	34.1408
									CRNKL1	35.2693	33.9197	36.0636	34.2868	40.8208	33.6754	37.8775
									CRTAP	63.0727	72.8595	76.3014	89.0278	71.0073	112.131	68.4545
									CRTC2	37.619	34.0586	32.424	33.2688	42.2143	40.119	48.9742
									CRY1	23.3465	20.1672	24.1846	25.8005	27.2365	24.4411	23.8228
									CRYL1	16.3596	21.3365	18.9098	21.3888	23.0357	20.2821	25.5902
									CRYZ	72.6819	69.7507	75.1918	82.6093	65.5593	90.7324	69.5792
									CRYZL1	22.5239	22.8236	23.0371	26.6384	22.5818	27.5483	28.4688
									CS	199.852	177.378	165.247	194.656	181.575	210.293	179.414
									CSE1L	140.482	113.682	111.533	131.348	115.632	127.877	198.258
									CSNK1D	90.4409	91.3583	98.873	89.3194	96.8387	111.143	114.526
									CSNK1E	81.6581	65.613	63.6369	65.5769	81.4714	73.5223	105.419
									CSNK1G2	58.2694	59.7021	65.9317	52.5529	64.9767	54.9571	65.9449
									CSNK1G3	29.4583	26.8786	30.0869	29.4894	30.5332	22.087	26.7354
									CSNK2A1	149.077	130.709	128.936	144.052	139.953	158.472	212.607
									CSNK2A1P	2.14282	1.68988	1.74879	1.67287	1.90355	2.22618	2.52692
									CSNK2A2	62.4508	52.721	57.1638	61.001	66.3419	54.7852	85.5765
									CSNK2B	287.764	261.537	284.538	280.408	313.125	254.217	301.523
									CSPP1	13.9544	15.3749	16.8002	13.7376	15.2801	19.2743	17.7683
									CSRNP1	9.36723	9.80424	13.2418	11.0067	12.3176	10.0303	12.7339
									CSRNP2	33.6912	31.2917	33.1181	33.4063	38.0958	32.1913	27.8083
									CSTB	235.558	217.268	231.379	234.507	230.726	230.606	216.057
									CSTF1	46.967	42.6854	47.4994	49.733	44.81	43.007	58.5833
									CSTF2	43.0301	38.3739	42.6443	40.3384	43.6127	46.2145	53.0713
									CSTF2T	24.7435	23.6813	28.8817	26.2358	28.3404	24.6882	27.9923
									CSTF3	84.8958	75.0076	80.7803	82.9083	99.9787	83.1835	65.6428
									CTBP1	84.1608	78.6706	95.6202	83.1549	104.613	85.5532	111.355
									CTDNEP1	168.024	151.603	165.551	172.546	180.829	168.846	171.007
									CTDP1	13.3295	11.5161	12.406	11.5739	12.907	11.4326	15.3485
									CTIF	16.3517	16.4299	17.2965	16.4714	17.2918	20.3772	16.7231
									CTNNB1	456.545	409.214	477.082	555.04	402.099	508.479	473.388
									CTNNBL1	58.7865	52.7035	59.4355	61.9239	74.0617	58.2582	76.2885
									CTNS	18.2535	18.8499	20.236	18.9454	19.6327	21.7757	24.3177
									CTSD	306.215	261.753	303.513	333.565	320.907	376.009	260.887
									CTTNBP2NL	35.9777	32.3885	29.971	34.8417	29.8775	32.7467	27.6386
									CUEDC2	65.0242	69.4579	74.6533	69.8474	79.5397	80.568	79.6562
									CUL1	61.1065	51.2054	55.257	58.3506	64.6861	58.9845	93.9957
									CUL2	24.0737	20.5183	23.9451	24.2246	25.1006	24.9048	33.0791
									CUL3	46.0699	38.3055	40.8611	44.2938	41.9761	41.3853	44.0914
									CUL4B	64.6374	63.1527	64.4746	69.8485	62.4746	63.7294	63.7859
									CUL5	26.871	25.2917	26.5267	28.9914	29.9703	30.5426	29.608
									CUTA	332.547	324.45	345.129	310.026	365.005	294.683	328.306
									CUX1	43.1679	40.9951	47.218	42.4201	43.3876	43.7696	40.9983
									CWC22	35.0373	28.3955	29.4643	30.6779	31.3329	33.8952	38.2343
									CWC25	26.3803	26.9716	24.9535	25.2815	26.299	29.9311	37.4176
									CWF19L2	15.0549	14.8838	15.3398	14.7395	15.0537	15.5671	14.4537
									CXorf23	4.66395	4.95383	5.49415	5.05357	5.33273	6.0159	6.60755
									CXorf40B	37.2306	36.3157	46.7636	35.6368	45.3733	43.1693	43.512
									CXorf56	35.2285	34.3481	36.7301	35.5071	39.5155	36.8423	39.9806
									CXXC1	33.3503	29.7239	30.8868	29.8807	27.7555	33.1651	34.9922
									CYB561	33.9497	39.3705	45.075	41.7794	43.8267	34.1044	35.1086
									CYB561D1	7.57811	9.8077	10.4401	9.22998	11.1846	9.94775	10.4132
									CYB5B	88.4789	100.344	113.6	97.7247	101.12	104.263	84.8388
									CYB5D1	19.9272	21.9092	23.8361	20.5695	24.1866	23.0837	20.6603
									CYB5R3	83.7383	88.4419	94.493	86.4023	95.4264	76.2168	73.3965
									CYB5RL	12.3693	12.7	14.6227	13.1531	13.518	14.1209	16.3087
									CYC1	154.458	140.16	148.118	134.171	175.373	188.046	252.654
									CYCS	88.4428	71.4086	71.8224	86.3797	95.3434	89.5847	87.6972
									CYHR1	50.4317	56.9212	64.4518	52.1864	69.4273	62.3336	48.9929
									CYP27A1	37.9877	43.4642	47.2705	41.6826	43.0843	48.3429	37.3298
									CYP2R1	13.4267	14.6536	15.9138	13.4845	13.5571	15.9416	13.314
									CYP2U1	13.2321	13.717	15.4763	18.6354	15.8071	18.3304	18.5701
									D2HGDH	7.30598	8.17953	9.07879	7.53361	8.52591	11.8799	10.2334
									DAD1	359.82	318.947	328.572	340.883	348.874	329.307	339.61
									DAG1	137.877	146.717	160.497	218.1	137.95	169.999	140.462
									DAGLB	20.6225	20.3385	20.364	19.8477	23.163	27.4481	23.2963
									DAP	342.218	258.458	231.276	356.022	242.164	295.417	408.835
									DAPK3	50.5448	41.2967	41.7455	43.4121	55.0205	54.2204	49.4976
									DAXX	84.0245	77.5765	85.9941	78.6958	97.2058	89.6316	116.723
									DBI	1925.55	1927.33	1530.34	2358.38	1276.32	2172.52	1865.04
									DBNDD1	131.159	107.538	99.2222	105.143	142.575	144.293	135.907
									DCAF10	16.1741	15.8979	14.4816	16.6077	17.1206	16.8881	18.5824
									DCAF11	29.5113	32.4254	35.9198	30.6237	36.4633	41.482	37.015
									DCAF12	80.2448	75.8341	81.4624	76.542	86.1149	81.8006	121.206
									DCAF13	105.144	84.8041	73.6999	88.545	87.8612	82.5849	100.248
									DCAF15	29.0146	23.5574	25.1294	24.5258	24.5674	27.0408	37.1194
									DCAF5	15.0086	17.6894	18.4419	17.0295	20.164	18.3222	17.3256
									DCAF8	49.8712	50.6464	49.7128	54.5956	46.519	68.0574	79.7735
									DCK	42.207	39.5143	46.4974	45.2089	43.3751	48.3081	47.7891
									DCLRE1A	11.193	10.7163	12.2516	12.5349	13.5822	12.8054	13.0937
									DCLRE1B	17.953	15.0883	19.5719	15.7403	17.5451	18.6487	21.3133
									DCPS	45.1152	36.9558	38.1502	44.7547	38.8159	38.4814	37.9796
									DCTN1	155.992	130.193	134.903	149.897	147.911	153.579	156.751
									DCTN2	171.052	165.604	176.348	167.473	200.617	192.657	160.149
									DCTN3	168.488	155.7	177.351	172.685	198.562	169.306	152.919
									DCTN4	96.0097	100.812	113.374	103.51	112.824	117.359	87.5119
									DCTN5	56.114	51.9229	53.0755	56.1978	51.4651	59.9511	81.452
									DCTN6	100.439	100.35	111.353	112.972	114.499	107.9	121.53
									DCUN1D4	46.731	51.1081	52.4109	50.2832	52.0702	50.9307	55.5653
									DCUN1D5	9.19512	7.19139	6.99955	7.82078	8.11561	7.19781	6.65963
									DDAH2	104.859	86.4008	83.1889	93.1857	80.5748	95.6436	96.3649
									DDB1	178.586	156.495	176.354	169.222	183.227	153.723	142.115
									DDHD2	37.5552	38.6946	35.4796	39.7599	37.6898	36.0024	58.0552
									DDRGK1	56.8849	55.6816	72.7637	57.9047	64.9097	86.0609	92.3321
									DDX1	155.455	135.56	140.749	156.162	132.188	135.399	147.09
									DDX10	40.7939	33.6373	32.1807	38.1222	43.0687	34.1176	36.4001
									DDX11	17.0074	14.9222	15.8372	14.4317	14.0366	17.915	16.947
									DDX17	156.933	144.816	144.044	157.841	145.322	140.464	168.967
									DDX18	95.6484	80.1145	79.3941	90.0302	83.6186	90.8568	111.974
									DDX19A	66.1841	67.5822	73.5794	65.8227	78.1807	73.3906	94.5668
									DDX23	125.511	115.382	122.825	115.718	135.227	131.238	124.595
									DDX24	101.574	103.441	109.531	110.366	128.505	126.673	113.307
									DDX3X	209.887	166.13	167.603	203.044	154.606	180.536	268.061
									DDX3Y	61.2124	68.5891	61.597	58.2972	61.5761	72.3842	59.1085
									DDX41	81.1324	92.3237	99.5595	79.4128	102.934	88.2709	83.3221
									DDX42	105.308	101.292	93.3312	103.644	108.639	137.043	174.667
									DDX46	54.5598	40.8256	43.7768	45.5028	40.095	37.1176	49.1986
									DDX47	109.073	91.0621	90.3599	100.89	108.474	95.6186	80.0712
									DDX5	512.184	467.982	481.947	525.888	509.135	455.059	511.605
									DDX52	44.6671	40.0088	39.6098	42.2785	46.8585	39.9799	67.5171
									DDX54	18.9275	16.6872	19.4283	16.7572	18.5373	20.8786	17.1424
									DDX55	31.7635	30.1899	25.8549	30.9886	30.9354	39.8618	42.8081
									DDX56	62.445	55.1132	56.7289	58.0452	64.4896	72.443	93.2174
									DDX6	73.5922	63.537	64.6507	75.2879	60.6679	66.2884	75.1205
									DECR1	77.9393	88.998	105.549	94.8643	110.534	102.807	99.8326
									DEDD	38.6566	38.551	39.6756	40.7751	42.9377	54.0304	55.9732
									DEGS1	170.816	166.57	174.083	197.665	165.625	167.504	145.583
									DEK	320.084	278.422	303.964	313.546	310.467	280.162	393.769
									DENND4C	14.9444	18.3667	21.3584	19.6551	22.2312	22.7329	26.5533
									DENND5A	125.092	137.584	148.644	131.954	150.609	158.84	116.059
									DENND5B	10.9771	11.0325	11.0753	11.9801	12.9321	13.9735	12.183
									DENR	112.079	101.733	112.395	112.611	110.673	115.325	92.9811
									DERL1	78.6429	80.3406	83.0944	83.6306	85.9079	86.2161	85.8459
									DERL2	106.604	106.559	117.663	106.306	101.282	114.188	98.9426
									DEXI	27.1811	25.9606	24.251	24.3561	28.1847	25.0018	38.106
									DFFA	51.4758	51.1741	51.4178	46.2684	62.3115	57.6299	49.4546
									DGCR8	26.1713	21.2384	21.5654	22.9432	19.3132	23.1242	30.0795
									DGKZ	25.6355	24.229	29.5412	23.3385	29.6694	28.4869	27.9342
									DHDDS	40.6942	39.3192	39.4326	39.2739	50.5322	57.5605	55.8791
									DHPS	70.8582	71.1926	72.1444	70.2037	90.4556	78.5166	101.746
									DHRS7B	25.9003	27.6583	31.0011	25.3684	29.9655	31.7446	26.3377
									DHRSX	23.0722	23.9359	23.3369	21.5586	27.4044	31.7022	26.004
									DHX15	301.392	228.579	229.898	270.696	249.362	239.945	372.588
									DHX29	33.1173	32.2746	28.8375	35.6124	31.2362	28.7294	31.2605
									DHX37	21.643	19.1531	18.029	17.9269	19.8109	18.6956	21.4955
									DHX40	101.731	115.124	132.646	111.865	148.297	119.806	155.124
									DHX57	21.2046	20.2065	20.594	20.992	22.5037	21.85	24.6561
									DHX8	59.6049	59.0738	58.631	62.7644	67.8437	70.1672	86.1304
									DHX9	199.718	168.418	181.216	192.503	166.856	185.903	287.05
									DIABLO	61.7411	62.7964	62.4791	59.1851	71.4473	80.0795	70.691
									DICER1	10.6692	10.3149	9.36158	11.6376	9.67242	11.1449	13.2588
									DIDO1	39.5963	39.1695	40.3895	41.157	38.6796	39.0727	44.024
									DIP2A	20.6323	20.5535	20.108	22.082	18.9943	26.2731	34.6106
									DIS3	20.0415	17.3211	16.2187	17.976	16.3921	19.8566	25.1342
									DIS3L2	12.0654	11.7162	12.7315	14.279	12.8867	14.9812	15.4383
									DLAT	21.6219	23.2223	23.9174	26.6951	29.709	32.5105	35.3902
									DLD	60.6267	62.1048	62.8563	69.1704	67.629	80.7152	80.9032
									DMPK	28.8955	37.1835	33.4661	33.2154	33.412	44.6345	46.8577
									DMTF1	44.227	43.1282	39.4944	43.2613	38.3321	57.3664	65.5094
									DMWD	27.9839	28.5978	30.5418	26.953	35.5717	31.9076	42.0137
									DMXL1	18.5478	20.3172	18.8793	20.1788	18.494	18.8304	17.5471
									DNAJA1	759.463	647.49	656.933	710.214	771.19	636.911	891.325
									DNAJA2	67.0277	63.713	67.3244	64.4356	69.488	64.8413	77.8472
									DNAJA3	70.2334	68.8051	79.8176	67.5496	94.0693	80.8774	108.889
									DNAJB12	14.2003	13.0542	15.0424	14.5489	13.6472	14.623	19.1057
									DNAJB14	32.25	32.3425	30.6617	36.934	34.9704	36.3626	29.2253
									DNAJB2	82.8584	108.974	118.541	102.182	121.394	172.944	145.13
									DNAJB4	54.2156	47.2277	44.8673	51.301	55.9387	50.859	47.8332
									DNAJB6	140.329	119.438	119.1	135.473	122.387	118.505	139.824
									DNAJB9	33.982	36.1404	40.5591	40.7473	39.9277	42.9013	30.0871
									DNAJC1	30.0853	30.8891	34.6242	33.9669	37.7791	29.5448	43.4219
									DNAJC10	206.177	178.818	177.907	200.01	171.741	162.61	136.117
									DNAJC16	19.5014	20.824	22.2448	21.5087	24.1406	23.1798	20.2415
									DNAJC21	22.79	21.68	23.0423	22.7823	23.6991	20.8233	24.512
									DNAJC24	22.2682	25.8907	26.2013	25.2781	29.5843	29.1793	20.5562
									DNAJC3	32.9957	32.8102	36.3359	40.5485	36.2243	31.6063	30.1972
									DNAJC5	50.3425	53.8594	57.6314	56.3975	60.1962	62.9161	69.5932
									DNAJC7	151.414	149.163	161.797	152.235	184.82	189.461	225.23
									DNAJC8	269.832	241.371	252.211	259.449	279.438	295.074	333.213
									DNAJC9	67.2452	58.6771	67.7483	62.6059	65.1192	66.6124	92.0466
									DNAL1	8.08248	8.81077	9.51428	7.87854	10.2637	10.3244	7.842
									DNAL4	21.1015	19.1445	16.6299	18.0346	23.6331	21.6588	22.9412
									DNM1L	59.0905	53.6621	56.0319	59.3816	56.6175	53.7301	53.1825
									DNM2	73.0277	68.0524	71.9959	72.0463	84.5637	76.0894	103.438
									DNMT1	126.812	108.831	114.181	115.942	112.873	123.828	176.85
									DNTTIP1	63.4144	62.6654	72.569	60.6456	82.1948	72.259	79.7495
									DNTTIP2	83.244	69.2277	69.2261	74.9063	80.248	77.8998	103.07
									DOCK1	31.3366	31.6875	31.8929	33.2497	33.8494	34.6909	40.3993
									DOCK10	32.0771	36.7591	36.1231	39.0781	35.2434	49.926	53.7763
									DOCK5	24.6648	21.9717	18.8971	24.8354	21.4935	25.8996	21.7142
									DOCK7	34.0224	40.9488	47.251	42.9029	43.7962	50.0292	64.4831
									DOLK	26.83	31.3764	33.2045	32.8063	33.0446	30.7616	34.5406
									DONSON	54.8696	53.345	62.6419	57.7092	62.9907	61.6674	63.1573
									DPAGT1	52.8588	51.8572	50.5185	57.3056	59.4197	54.6338	52.8218
									DPF2	64.5355	64.3808	70.8857	64.6733	93.1756	72.5672	60.3231
									DPM1	103.515	90.5507	96.2857	100.824	114.487	96.3384	119.137
									DPP3	42.1485	39.2952	39.6031	37.27	40.7874	36.9493	36.9038
									DPY19L4	34.9372	38.4584	41.0116	39.1396	38.9603	40.8334	38.9501
									DPY30	129.296	128.44	141.348	123.89	138.948	123.403	116.943
									DPYSL2	151.429	146.637	146.901	150.418	120.973	198.523	158.351
									DR1	82.0641	68.3378	62.7948	86.6075	89.4006	85.6991	95.8234
									DRG1	58.5842	45.0056	50.4843	53.3125	57.6528	53.9494	78.9481
									DRG2	42.1108	44.0333	45.6915	39.5878	45.0816	48.2746	59.4841
									DROSHA	42.0473	38.805	39.7522	37.6178	38.5162	49.3448	58.5719
									DSCC1	17.3658	15.3825	18.7754	17.5012	15.4336	18.0941	18.3791
									DSCR3	48.2266	48.5972	47.4973	53.2671	52.791	52.2586	68.0925
									DSN1	49.9403	51.1202	60.0277	55.4794	57.952	53.8661	59.7684
									DST	107.939	140.717	106.498	108.935	81.7589	122.896	101.679
									DSTN	437.644	429.002	478.752	454.061	514.785	383.232	354.122
									DTD1	65.4509	64.4984	70.5233	72.4593	68.5889	67.1659	90.7926
									DTNBP1	46.3868	45.372	52.3651	44.781	57.1598	49.0932	46.7937
									DTYMK	120.252	95.1456	111.614	101.365	110.264	140.927	163.495
									DUS1L	31.5476	28.6534	29.9366	32.178	34.7583	38.5228	49.018
									DUSP11	36.3587	32.8576	38.668	34.9089	38.5109	34.0832	38.8641
									DUSP14	68.9263	63.8762	69.6294	69.3648	78.5655	69.4515	67.97
									DUSP19	4.99367	4.58887	5.09601	5.75714	5.59826	5.61662	4.7437
									DUSP3	54.4222	63.0405	65.3943	66.5832	81.2718	65.1114	59.0294
									DVL2	48.3009	42.2889	43.1951	45.0712	49.5905	49.3375	47.9861
									DYM	45.2559	44.9656	43.965	47.5958	51.9147	48.9585	53.277
									DYNC1H1	74.647	80.1354	58.1469	75.0237	62.401	88.3272	107.74
									DYNC1I2	124.254	108.21	113.691	122.336	124.866	126.936	142.539
									DYNC1LI2	166.24	167.794	164.678	180.867	189.123	198.066	291.147
									DYNLL1	1281.49	1260.58	1398.16	1281.77	1524.35	1186	1069.65
									DYNLL2	113.769	113.052	133.7	133.64	143.496	151.858	196.911
									DYNLRB1	429.121	416.721	459.208	474.454	522.413	377.955	453.967
									DYNLT1	237.206	260.258	290.09	256.839	330.912	289.149	279.156
									DYRK1A	44.819	42.6701	43.1705	47.3979	42.1162	43.9604	54.125
									DYRK1B	19.6636	16.8478	19.8052	17.8755	16.9781	17.1932	23.1183
									DYRK3	19.7155	20.71	20.87	21.571	26.7784	22.4917	22.9526
									E2F1	43.0298	45.116	62.7892	48.819	57.5192	43.6995	64.4313
									E2F3	46.0105	43.3192	45.6969	44.8567	44.4887	47.9578	72.9646
									E2F6	28.531	26.9975	29.6344	28.5395	30.2808	32.8479	37.0813
									EBAG9	40.6137	43.2491	47.5175	43.5367	44.2852	43.2253	41.4875
									EBNA1BP2	162.843	125.868	129.611	130.312	143.338	115.027	153.078
									ECD	31.5697	31.7174	30.7636	33.5023	35.0541	30.7331	39.7013
									ECH1	107.131	129.562	138.868	117.113	140.256	119.966	138.715
									ECHS1	113.193	108.63	120.645	115.973	116.424	124.293	128.797
									ECI1	43.8455	49.0222	61.0699	44.2482	66.7717	59.5503	62.2533
									ECI2	117.236	135.881	144.87	130.263	153.365	158.033	122.712
									ECSIT	39.7083	39.7512	33.4826	34.0853	42.8974	41.3979	44.4256
									EDC4	41.2882	35.1948	36.1946	36.2299	38.5214	36.3646	54.5126
									EDEM2	38.2065	41.9809	48.9876	42.4425	45.5802	43.5842	38.0697
									EDF1	484.086	459.281	565.384	493.635	530.122	406.648	549.668
									EEF1A1	2348.73	1721.11	1639.27	2043.44	1580.85	1710.92	2596.23
									EEF1B2	651.415	436.84	426.252	510.772	411.874	471.192	647.453
									EEF1D	270.776	197.418	199.318	216.106	217.187	207.568	323.197
									EEF1E1	64.0834	57.496	63.8392	58.1463	73.6168	66.6669	90.0096
									EEF1G	1016.14	758.116	763.587	814.183	771.905	692.382	801.008
									EEF2	922.028	747.815	747.611	758.103	846.252	770.534	1069.23
									EEF2K	25.4147	30.5178	40.6425	28.5494	30.6525	27.8605	30.6594
									EFCAB11	11.6515	9.97293	12.2769	10.7816	11.608	10.842	14.2046
									EFHA1	51.5195	45.5091	47.9707	51.2594	48.4731	43.2008	54.4834
									EFNB2	88.9572	97.5691	102.353	81.5546	106.644	114.761	78.9955
									EFS	35.549	31.3728	32.6307	37.025	32.8309	36.5473	36.6963
									EFTUD2	222.528	212.973	220.859	176.063	267.393	228.604	239.642
									EHMT2	53.0776	49.6837	53.493	52.3942	54.2676	62.4255	79.6165
									EI24	190.888	180.927	189.231	194.634	178.601	167.81	141.666
									EID1	205.043	207.764	254.628	240.622	248.232	314.37	339.232
									EIF1	671.356	616.715	620.223	664.047	791.004	832.249	1133.81
									EIF1AD	28.123	26.543	28.2563	28.5351	31.5074	25.0124	25.0168
									EIF1AX	52.4892	47.4444	55.6247	55.3345	58.812	58.2643	71.7958
									EIF1AY	52.0593	62.5303	72.4805	53.3749	65.773	76.8924	56.3856
									EIF2AK1	142.293	135.773	140.647	144.363	152.53	153.982	144.733
									EIF2B2	52.8969	48.5165	55.6558	50.7699	60.4731	59.6013	55.0098
									EIF2B3	51.441	51.1249	55.401	52.294	60.8577	54.7555	54.2287
									EIF2B4	50.2423	43.6343	42.9554	45.9556	54.4511	58.9843	69.7751
									EIF2B5	64.5105	60.823	60.5776	65.9915	69.2157	53.2562	56.8523
									EIF2C1	25.5499	24.612	27.8342	25.8696	24.0863	29.0527	40.207
									EIF2D	41.4169	40.5997	43.7027	39.4595	45.7611	44.4356	38.3887
									EIF2S1	58.0834	50.0222	53.2851	55.7963	66.1574	59.2377	82.9731
									EIF2S2	154.006	144.571	140.549	147.718	155.701	144.141	195.773
									EIF2S3	130.255	117.003	118.929	127.027	129.315	123.803	163.102
									EIF3A	95.0695	80.1586	80.7116	88.1339	87.8926	96.1812	151.537
									EIF3B	171.172	141.688	136.404	151.777	146.071	153.605	194.728
									EIF3D	110.608	88.8643	95.9143	94.8456	120.569	99.0662	140.115
									EIF3E	371.798	292.71	280.788	320.587	300.437	272.773	447.917
									EIF3F	203.089	171.551	170.034	170.609	181.292	149.499	141.334
									EIF3G	195.839	169.238	173.061	163.604	205.43	174.532	211.301
									EIF3H	379.259	320.509	316.134	337.787	313.193	324.704	461.177
									EIF3I	350.337	285.668	293.052	296.038	339.324	329.456	431.664
									EIF3K	288.029	223.088	249.352	252.792	264.022	235.05	408.335
									EIF3L	140.178	109.138	112.223	113.946	114.195	114.03	167.774
									EIF4A2	630.265	660.587	636.606	669.499	689.587	684.804	551.057
									EIF4A3	104.498	96.1764	105.902	106.039	111.273	111.137	149.462
									EIF4B	162.783	148.747	146.248	153.162	148.612	161.071	142.52
									EIF4E	41.1385	35.9473	35.4094	44.061	40.7454	49.3852	62.5943
									EIF4E2	113.878	103.209	103.743	112.269	111.877	115.6	137.909
									EIF4EBP2	37.1291	35.3206	38.485	41.6665	33.7508	32.4151	48.7763
									EIF4G1	435.761	376.389	384.875	403.03	380.389	352.115	281.936
									EIF4G2	1119.52	918.029	957.912	1076.02	968.639	886.464	853.052
									EIF4G3	102.459	108.59	106.513	111.573	107.795	128.156	132.377
									EIF4H	277.041	259.899	287.69	276.753	308.269	268.389	294.305
									EIF5A	881.111	666.874	654.705	789.084	762.9	825.415	1234.65
									EIF5B	133.227	112.726	115.151	127.816	117.938	119.249	142.042
									EIF6	203.298	159.677	169.682	189.615	198.706	185.387	295.453
									ELAC1	7.73668	7.85164	8.74656	9.14262	9.16229	10.4108	9.82664
									ELAC2	53.4347	48.3965	46.526	53.1688	45.3107	59.7868	66.5175
									ELAVL1	61.5673	53.2906	55.7666	58.5708	62.2332	58.9136	91.9512
									ELF2	34.2419	26.7134	32.0864	36.5392	35.5218	32.6793	45.3487
									ELK1	49.0171	48.5262	56.7305	48.1999	55.3629	50.2932	45.1715
									ELK4	24.3059	23.3315	22.253	28.314	23.4158	22.2451	25.0533
									ELMO2	46.8668	49.2755	61.941	51.466	65.28	65.3547	74.0432
									ELMOD2	40.9338	34.2649	39.5216	43.9078	47.0339	49.232	49.1802
									ELOF1	111.234	108.988	122.871	99.7594	146.214	108.887	113.592
									ELOVL1	122.765	140.318	129.979	135.301	127.574	163.628	130.654
									ELOVL5	292.145	256.32	227.435	309.103	217.492	293.613	251.352
									ELOVL6	32.8074	39.4424	49.1699	43.7567	53.4201	56.5659	54.102
									ELP2	73.2092	71.0074	69.6879	76.3126	74.8645	72.7781	76.0014
									ELP3	38.6006	38.163	42.438	40.3608	50.8969	46.64	60.7871
									EMD	91.4891	87.2415	129.471	86.587	115.779	106.369	97.2751
									EMG1	63.2458	49.5522	49.9456	55.6153	48.3039	52.6682	53.4835
									EML4	56.323	48.2895	40.7795	54.1099	45.2443	55.3207	46.9971
									EMP3	319.493	350.756	412.095	376.026	347.388	389.743	303.34
									ENAH	66.3427	46.2929	39.9058	45.1315	56.78	69.3069	56.2118
									ENO1	1622.83	2393.26	2854.2	2019.01	2821.52	1844.79	1717.07
									ENSA	350.532	300.575	319.463	343.663	306.906	306.562	322.197
									EP300	22.1221	20.3393	17.9882	19.7921	17.2055	20.7514	27.5301
									EP400	12.3402	14.3229	11.8872	13.1898	10.2952	15.9882	15.3265
									EPB41L5	18.218	23.0697	26.0846	20.1272	26.1959	26.4215	24.2197
									EPC2	43.3405	33.2278	34.6514	40.7733	37.3633	39.2047	51.9691
									EPDR1	103.06	104.244	103.417	118.478	102.318	127.036	88.7986
									EPG5	10.79	11.9607	10.4662	11.9839	9.15639	13.102	13.5052
									EPHA4	6.22436	7.27183	6.53925	8.70175	7.42325	8.82333	6.63447
									EPM2AIP1	10.2655	9.68664	10.8785	11.4286	11.0033	11.5266	10.3339
									EPN1	69.6035	63.8486	69.8914	61.8997	82.1915	65.3012	62.0725
									EPOR	2.34987	2.52018	2.62289	2.89698	3.06136	3.38687	3.38553
									EPRS	153.131	134.473	128.271	161.009	112.535	154.623	188.869
									EPT1	23.8154	18.223	19.7119	23.2229	20.4021	28.9573	30.386
									ERAL1	89.8652	86.811	87.0137	87.0809	106.237	108.63	129.822
									ERBB2IP	87.8881	94.0962	97.0043	98.5175	107.306	103.199	86.4854
									ERCC1	112.034	107.061	113.45	106.773	106.967	103.227	100.365
									ERCC3	69.3138	67.9533	70.1607	71.1605	74.4067	73.221	83.0057
									ERCC4	10.1537	10.6093	11.6422	11.8396	12.7446	11.3263	13.8345
									ERCC8	22.0969	23.3084	22.5316	24.1688	28.0904	24.7974	31.4315
									ERGIC3	433.339	434.747	480.799	438.606	472.365	366.568	348.655
									ERH	300.424	250.227	271.222	291.257	297.249	268.927	391.18
									ERI3	104.788	105.1	117.937	104.874	130.09	145.989	142.187
									ERLIN1	46.7682	46.5118	54.9247	54.3787	50.1942	51.878	54.8106
									ERO1LB	5.77796	5.51683	5.1208	7.14792	5.3225	5.48925	5.74746
									ERP29	412.606	377.223	396.844	397.476	324.599	377.548	277.586
									ERV3-1	11.2275	12.6236	13.3377	11.1112	9.27108	11.2034	12.5485
									ESD	130.434	133.543	145.233	138.578	141.745	141.535	125.39
									ESF1	35.4569	31.9786	29.9803	35.3797	34.7028	41.5688	51.8289
									ESYT2	98.938	100.09	99.5283	118.154	102.891	81.4253	79.1872
									ETF1	134.835	110.8	117.261	124.317	134.473	96.8386	107.387
									ETFDH	29.3498	23.6004	22.5379	28.8735	29.061	28.9568	23.7692
									ETNK1	25.8947	24.0796	24.1349	25.0892	23.6874	26.1904	23.2937
									ETV1	138.731	122.564	125.472	139.655	133.09	154.535	128.687
									ETAA1	23.8721	25.0809	28.047	27.2752	25.3052	25.4704	24.774
									EVI5	11.5564	10.7651	11.6288	13.9781	10.012	12.8165	17.3069
									EWSR1	189.204	159.158	172.595	173.791	167.19	181.763	228.157
									EXD2	10.6531	11.5195	14.06	11.0194	15.0658	14.6255	12.0608
									EXOC1	57.2953	60.5467	64.1059	61.2926	69.0983	51.7211	51.3439
									EXOC2	32.6642	35.1885	39.1759	35.2936	41.1394	33.1137	37.4969
									EXOC3	44.645	45.3911	46.2402	42.7861	45.1166	42.2381	39.836
									EXOC4	83.743	91.2639	93.7547	90.38	108.099	109.65	90.4379
									EXOC5	16.7758	15.4269	15.9347	19.3343	16.8945	19.5137	27.6438
									EXOC6B	20.6406	24.5021	27.0755	26.6877	28.9136	28.7857	26.9225
									EXOC7	104.485	103.439	106.333	98.865	117.137	121.873	110.019
									EXOC8	13.679	12.8333	12.1617	13.715	13.6968	13.7464	18.2083
									EXOSC10	86.9381	74.2128	70.3465	85.9073	81.8176	85.6239	121.678
									EXT1	43.989	36.3235	34.8026	40.6169	40.4894	36.3976	39.3064
									EXTL2	90.7896	83.7029	89.4193	93.8824	89.0179	93.8087	83.3902
									EXTL3	129.33	133.507	121.904	142.335	150.222	131.777	120.64
									EYA3	22.6332	22.849	22.5244	22.7872	27.7665	25.9801	31.5981
									FADD	37.7929	35.5135	38.4406	39.231	38.7201	40.9258	37.4197
									FAF1	64.6602	65.3388	73.0766	67.7277	79.795	91.3174	102.063
									FAM100A	12.7821	10.685	12.6864	11.3863	14.6356	11.3856	15.163
									FAM102A	29.6541	35.1314	40.6044	39.2075	45.6365	41.135	35.7902
									FAM104A	46.358	42.3482	46.1306	46.382	53.5909	46.8742	44.6878
									FAM104B	28.3927	28.8966	32.2047	27.662	27.2535	31.1753	41.7256
									FAM108A1	21.3023	23.3713	29.301	22.2381	26.9656	24.2101	28.6859
									FAM109A	8.34162	6.26296	7.84823	7.01991	7.34805	7.21447	7.57749
									FAM113A	37.2262	46.6419	52.9401	40.264	49.0595	48.7472	40.9506
									FAM115A	41.2628	41.5575	43.8525	45.9844	36.6552	37.2658	37.9907
									FAM118B	52.6823	50.1964	54.9624	51.3197	59.0186	50.7	45.6749
									FAM120A	112.449	113.373	116.592	120.291	120.544	121.751	120.526
									FAM120AOS	33.7304	37.5775	43.4063	34.4554	39.8257	40.0122	37.2316
									FAM122A	15.2417	14.2445	15.695	16.8567	18.3807	14.246	19.6472
									FAM126B	5.87184	5.43921	5.51341	6.34494	5.86947	7.06179	6.05384
									FAM134A	61.104	77.6772	83.2377	72.0597	83.1008	86.9563	57.913
									FAM134C	30.8062	32.0673	32.0214	32.9938	36.8213	35.8331	42.2155
									FAM151B	2.5936	2.98974	2.87502	2.64394	3.28923	3.02178	3.21782
									FAM156A	2.56366	2.91454	2.86882	2.97045	2.42401	3.01762	2.48817
									FAM165B	48.6439	52.8738	52.9622	47.0096	48.0585	64.3899	66.3608
									FAM168B	124.884	119.749	123.78	127.996	121.598	145.825	166.371
									FAM173B	23.2457	19.7476	23.3866	23.6893	21.7309	22.2019	26.3113
									FAM177A1	18.3517	18.7296	20.1741	21.9791	25.2973	23.2828	23.565
									FAM178A	14.8635	15.5584	17.1514	16.8899	15.3992	19.9485	22.2193
									FAM18B1	58.6981	56.126	54.7591	64.5287	57.8491	63.3688	57.772
									FAM190B	17.2901	16.3013	15.7566	20.1861	16.3059	21.0019	21.2652
									FAM192A	92.2205	94.3794	112.301	95.2685	121.828	96.6712	112.013
									FAM199X	30.193	37.5022	38.2225	34.7696	41.6958	47.5228	37.2917
									FAM200A	16.8556	15.2338	16.1343	15.5628	18.6842	17.4535	19.9574
									FAM200B	16.9145	14.6167	16.594	14.4852	15.8528	17.3837	21.0064
									FAM204A	19.1561	18.8145	20.643	18.8199	23.8236	23.9116	31.4292
									FAM206A	40.0833	46.7352	51.4742	43.7813	52.6367	51.5754	49.4497
									FAM208A	27.8866	32.8329	35.0156	31.651	32.0266	38.9854	35.6897
									FAM208B	28.173	25.9896	24.4192	27.9038	26.5491	27.4544	31.3608
									FAM20B	72.2392	71.1791	76.1385	77.4016	63.5831	61.0925	75.8465
									FAM210A	15.3741	16.9737	17.6355	17.2286	18.8961	17.0311	18.7024
									FAM212B	33.2212	37.7142	46.7911	41.4645	37.9293	55.2733	35.0329
									FAM214B	32.8304	29.8311	26.0245	33.1053	31.2581	33.0233	33.8019
									FAM21B	5.86419	5.50874	4.68259	5.76297	4.64502	6.09878	6.45028
									FAM50A	117.08	106.38	149.586	119.747	152.7	122.631	137.644
									FAM54B	88.7312	98.1791	101.322	96.1781	112.425	109.477	114.604
									FAM59A	9.47704	10.6655	10.5183	9.90534	9.92613	11.326	15.2523
									FAM63A	12.175	16.0393	16.6583	16.9302	15.7214	15.6744	15.4517
									FAM65A	41.8847	39.5384	40.1297	41.0057	51.5352	33.4571	45.0658
									FAM73A	16.4477	17.0799	16.0575	17.1847	18.3845	20.7005	16.9716
									FAM76A	8.42558	10.3151	11.156	10.0865	11.6153	12.8238	13.1261
									FAM82B	31.2371	39.9084	43.012	38.3567	40.6187	49.4935	40.8211
									FAM86A	14.9613	13.8913	15.7839	14.2887	16.6201	16.8786	23.1493
									FAM86C1	7.17054	6.78337	8.32619	9.23567	9.53789	9.07902	8.62074
									FAM8A1	35.5401	38.0392	39.0314	38.6216	41.6092	45.193	45.0508
									FAM91A1	38.9497	40.0731	43.9378	42.1288	45.4621	48.1595	45.7804
									FAM96B	169.214	171.701	192.659	162.355	206.199	188.399	215.713
									FANCF	15.3424	14.5007	15.1384	15.6987	16.5992	15.2201	13.5781
									FANCG	21.8264	22.1154	26.3885	22.2987	20.1296	25.9875	34.0074
									FARS2	26.0016	24.5565	27.6404	26.7469	29.1948	24.7391	27.6456
									FARSA	82.0273	74.267	80.5243	74.0308	97.2744	92.0997	135.163
									FARSB	83.1539	77.7837	78.2746	84.6488	105.279	116.436	130.436
									FASTK	44.5426	43.5745	46.2932	41.8943	47.5546	51.4036	42.4728
									FASTKD1	25.8807	23.0915	21.376	23.3661	26.3811	23.0394	28.5869
									FASTKD2	18.7354	17.04	17.7633	19.954	17.4603	22.0719	24.3421
									FASTKD5	33.5549	27.1074	31.5091	27.4197	27.0558	29.4708	42.1163
									FAU	714.364	607.378	659.649	610.862	699.29	551.469	502.705
									FBRS	34.7291	29.7266	30.312	28.4375	37.7472	30.8651	43.1646
									FBRSL1	7.64625	6.69861	6.96972	6.11049	7.2683	6.28055	7.84001
									FBXL12	26.8133	24.2675	23.6777	23.7351	31.2089	23.6018	33.3887
									FBXL18	10.2456	9.88954	10.8909	9.17936	10.9717	8.53382	9.61841
									FBXL19-AS1	5.6292	4.88402	5.19282	5.53751	5.02424	6.16689	7.88732
									FBXL20	6.30957	7.20429	7.07101	7.15981	7.57256	6.56444	8.70702
									FBXL3	28.9796	25.8071	27.9039	31.34	27.3956	26.1361	26.4924
									FBXL4	15.5374	16.2583	16.8256	19.472	15.8411	17.0535	17.5918
									FBXL5	51.9121	59.9252	65.142	65.374	70.2956	79.0347	61.1861
									FBXL7	22.7255	25.2277	25.7768	23.5099	34.1193	25.3192	28.1913
									FBXO11	85.0896	81.9468	80.0681	88.4801	87.4372	86.4559	82.3355
									FBXO18	38.9348	35.6241	34.6753	36.5224	42.5183	38.3118	40.7866
									FBXO21	49.4456	57.0008	61.8869	52.9313	55.742	59.8181	46.496
									FBXO25	18.5155	20.1226	20.7347	22.1052	17.9647	18.4491	22.636
									FBXO28	35.8872	33.5306	35.5792	36.106	44.194	37.4089	56.0561
									FBXO34	16.8146	16.4646	14.3371	18.0127	17.9734	16.5642	17.7155
									FBXO38	26.2253	28.4866	28.3416	27.9181	30.8101	24.0729	26.0488
									FBXO42	20.9354	23.572	24.9565	25.1037	27.4335	26.9333	34.9894
									FBXO46	10.1906	9.55437	10.0914	9.52505	9.91466	8.41236	11.3213
									FBXO8	18.9979	18.6824	20.3905	23.4827	25.4794	26.7039	25.1542
									FBXO9	30.0549	30.8509	33.8039	34.1703	36.5197	36.0729	39.7624
									FBXW2	41.642	43.3367	43.9129	42.884	46.6141	51.4091	60.9983
									FBXW5	51.4125	51.7215	65.4668	49.4181	60.8682	62.903	82.4705
									FBXW8	19.9088	19.3293	18.2137	19.6834	17.6066	24.6886	15.8713
									FBXW9	12.8379	13.851	16.056	12.1445	17.425	15.1603	13.5564
									FCF1	42.8059	36.4548	36.4158	39.7149	44.011	38.4312	42.1611
									FDPS	488.895	489.143	407.66	483.568	342.424	515.459	390.419
									FDXACB1	4.11571	3.41865	3.3218	3.99455	3.44951	3.92009	3.43445
									FECH	9.44943	9.08487	11.3301	10.6095	10.4169	11.594	11.1222
									FEN1	98.3427	91.0818	120.763	98.6075	100.822	87.5938	97.6619
									FERMT2	68.8987	60.558	56.9926	70.7556	57.7685	83.4164	56.6509
									FGFR1OP	36.0734	41.7706	33.1163	35.353	30.4257	35.1886	34.4564
									FH	100.913	90.4532	102.955	108.837	97.3514	103.567	131.599
									FHL1	241.817	234.057	294.1	230.93	254.134	267.867	191.105
									FIGNL1	29.1692	26.0966	28.5632	32.154	27.0001	28.9555	28.882
									FIP1L1	89.0252	92.7071	103.538	86.6455	116.146	76.3155	99.3802
									FIS1	143.513	125.792	146.378	135.471	138.469	181.532	173.237
									FIZ1	12.5454	10.8639	10.7865	10.8322	10.5679	11.2312	14.0513
									FKBP15	36.9592	39.622	40.462	40.9675	42.3967	40.0955	44.7186
									FKBP1A	383.381	359.439	394.37	382.765	392.151	327.316	387.286
									FKBP3	104.366	95.7307	101.302	103.803	98.6574	90.2489	100.18
									FKBP4	136.486	109.261	98.1229	110.758	121.218	98.9627	105.378
									FKBPL	22.4499	18.027	21.2991	18.1314	20.941	19.051	23.3209
									FKRP	15.8296	15.6457	18.5304	16.5935	18.6296	17.0752	22.2132
									FLCN	30.1158	32.3854	30.3727	36.4876	31.8181	39.0361	42.7915
									FLII	70.587	60.0318	59.5069	68.8229	67.3302	69.0565	74.7461
									FLNA	586.986	525.592	671.827	541.806	546.697	557.046	499.179
									FLNB	19.1079	23.5401	19.8785	25.095	19.6768	28.5141	21.1932
									FLOT1	263.272	288.237	304.163	284.372	355.021	306.304	244.853
									FLOT2	107.592	135.775	161.361	124.252	159.11	170.662	184.658
									FMNL2	37.1871	57.0336	54.7287	54.164	70.0917	65.342	65.7827
									FMNL3	13.1689	12.7818	16.6311	15.196	14.3253	12.8224	12.0208
									FMR1	30.2488	29.3162	44.283	36.1444	33.7501	37.579	48.1571
									FN3KRP	63.3176	69.8047	88.3799	70.5033	88.2544	74.7549	70.6249
									FNBP1	35.1495	42.0978	41.1542	36.5528	35.5959	41.0255	44.9332
									FNBP1L	65.0244	53.3121	49.5056	61.7613	59.5476	72.5026	91.2359
									FNDC3A	53.488	50.1479	48.6117	55.1217	53.5866	55.7028	50.1526
									FNIP1	16.537	15.4841	13.9482	19.0386	15.6571	14.2829	13.7988
									FNTA	94.803	100.645	99.7056	102.954	111.376	116.772	166.561
									FOPNL	62.4861	58.458	65.2412	66.0318	74.7042	66.4363	74.3569
									FOXJ3	52.5327	56.0217	58.773	59.4949	64.3548	53.5802	55.8319
									FOXK1	11.3254	14.0518	14.2077	12.0517	13.6167	15.8105	14.6277
									FOXK2	36.0676	35.7679	37.4712	35.8291	43.5896	42.2736	55.8029
									FOXO4	13.05	12.3429	12.5204	12.4689	12.2375	11.0003	16.1871
									FOXRED1	30.4778	25.7498	31.3203	27.0168	31.4469	37.8475	39.1901
									FOXRED2	29.2136	26.329	29.9807	28.5268	26.5584	29.3202	26.588
									FRG1	94.714	75.9386	81.4729	92.9252	100.422	79.8942	98.8766
									FRS3	4.24227	5.70768	4.90777	4.75235	5.78014	6.03188	5.99785
									FRYL	30.8459	37.8302	37.3278	33.7903	32.3344	36.6291	36.1317
									FSCN1	208.002	183.984	193.292	192.204	207.345	152.347	179.517
									FTH1	2763.66	2609.62	3023.63	2676.97	2906.94	2326.98	1701.48
									FTL	2883.3	2545.81	2773.24	2460.48	2943.72	2210.8	2526.77
									FTO	61.7228	71.9683	83.5102	67.958	83.8382	74.9401	82.1414
									FTSJ1	44.4489	41.2136	43.0046	41.0672	46.132	54.1929	64.5386
									FTSJ2	69.7378	68.328	79.9954	69.1062	83.8226	89.5943	87.4951
									FTSJ3	63.1699	51.9718	53.5483	56.1225	57.5612	60.615	64.7596
									FTSJD1	23.5223	22.1096	22.7606	25.0634	21.7265	19.506	30.6527
									FTSJD2	45.0953	47.2088	47.7867	51.5788	56.0503	59.6384	57.542
									FUBP1	136.346	113.46	111.78	121.777	102.946	105.231	122
									FUBP3	77.1613	79.2298	86.5633	82.2329	90.2558	87.3159	97.6365
									FUCA2	118.463	123.178	139.372	127.33	119.929	123.719	112.182
									FUK	10.3154	11.9637	12.8363	10.5308	11.7787	12.1619	9.39403
									FUNDC1	67.9904	68.2401	70.748	63.4899	83.3129	72.2469	69.7445
									FUNDC2	61.3342	50.8253	71.5845	59.4481	54.55	50.3583	70.6705
									FUS	177.12	137.801	154.974	159.494	139.965	149.7	227.733
									FUT8	26.7972	29.0348	38.6725	29.9733	34.0291	27.9049	38.9235
									FXR2	62.7562	56.8122	59.82	61.7648	70.7743	70.3782	103.209
									FYN	154.123	225.001	278.46	207.389	249.796	245.578	191.315
									FZD6	29.5573	22.9685	24.9821	24.6762	27.1712	22.8071	25.3698
									FZR1	28.6396	25.797	27.3863	27.2055	27.7598	30.263	37.963
									G3BP1	228.302	196.126	204.424	225.485	233.486	185.824	189.132
									G3BP2	203.741	194.909	216.967	211.888	205.83	193.2	242.103
									G6PC3	101.649	119.606	138.052	126.065	128.487	144.672	158.308
									GAB2	22.5647	21.7531	19.267	23.1271	26.2758	25.4391	23.7643
									GABARAP	707.228	670.047	715.385	712.367	751.709	633.057	663.271
									GABPA	32.5248	30.739	33.5428	36.8796	30.1021	33.6202	39.7155
									GABPB1	22.9439	18.4464	17.336	20.2677	18.1535	21.9277	27.5757
									GADD45GIP1	104.268	91.5664	111.924	84.4724	123.173	107.199	137.128
									GAK	26.2828	25.0849	27.7975	23.9786	30.0298	27.143	32.236
									GALE	19.4437	20.7777	23.2583	18.0566	23.3905	24.5825	25.8668
									GALM	11.3468	12.5822	13.7426	11.4484	13.3143	15.8057	12.786
									GALNT11	56.574	57.3582	65.7031	57.6564	56.7809	67.3183	50.3026
									GAPVD1	35.7422	37.1365	35.5128	38.8222	36.6931	38.0004	50.8014
									GART	137.337	118.463	115.083	125.994	127.698	137.667	173.422
									GAS8	26.9145	30.0354	27.4762	25.8194	35.5858	32.6695	40.0681
									GATAD2B	30.3045	26.7547	24.8578	28.5918	28.1015	31.6477	41.9147
									GATC	35.8127	37.1073	39.8565	37.8981	42.0694	43.7399	38.6646
									GATS	17.9666	15.5045	17.122	13.9455	14.7917	18.2826	21.796
									GBAS	44.2499	49.452	54.7487	53.8724	49.4196	63.7214	76.1877
									GBE1	31.6005	30.5277	35.9098	41.1918	28.5837	32.1829	41.4807
									GBF1	34.9385	33.8493	31.1892	35.1379	31.9141	40.1922	44.2546
									GCC1	24.3282	22.9503	22.6099	23.863	24.5708	26.2752	27.0103
									GCC2	19.0148	23.1492	25.4936	22.3015	22.8955	27.5072	22.1779
									GCFC1-AS1	1.17092	1.32462	1.3009	1.23676	1.39023	1.74467	1.37963
									GCN1L1	63.24	56.5834	49.9031	56.5571	49.2685	66.4678	57.1114
									GDAP2	15.7813	12.9638	12.6718	13.9862	15.1318	16.0724	19.2064
									GDE1	86.1772	95.0906	106.615	97.1949	106.183	98.9251	122.155
									GDF11	48.6847	51.0782	50.1991	54.2584	57.6848	49.123	54.5277
									GDI2	172.882	141.184	140.216	171.3	146.134	143.21	209.008
									GEMIN2	21.4842	18.5332	19.9935	21.353	22.6788	24.3467	28.7817
									GEMIN4	39.0806	36.244	43.7794	36.5459	33.7791	33.7097	53.924
									GEMIN5	22.9896	19.3957	19.6169	21.6544	20.7426	19.7226	24.3233
									GEMIN6	86.9954	74.8646	77.6151	74.2217	87.8593	73.8262	76.896
									GEMIN7	20.6345	17.8908	20.0627	19.5739	21.7345	19.7547	27.0095
									GEMIN8	4.24082	5.08541	4.91711	5.40887	4.84594	5.80483	6.92792
									GFPT1	42.6678	39.0626	32.808	46.5614	31.6849	42.3042	36.0936
									GGA3	28.2069	26.1632	25.91	27.5779	27.7588	32.8896	42.5422
									GGCT	130.71	134.625	156.748	137.582	142.41	191.683	229.126
									GGNBP2	81.7705	78.0548	81.5374	88.961	86.7769	75.8951	85.541
									GGPS1	38.2067	42.2127	46.2098	41.5318	48.392	59.0335	67.5254
									GHITM	106.6	99.5767	107.663	110.901	110.342	112.591	126.051
									GIGYF1	21.1828	20.0329	19.3067	20.2422	15.3771	18.8372	21.1059
									GIGYF2	37.5016	35.7212	35.4526	40.8652	34.5598	38.969	44.8821
									GIN1	6.43713	6.10423	6.28559	6.81303	7.9383	6.88494	7.99938
									GIT2	39.4395	32.7246	34.5324	39.281	40.9796	36.1465	31.511
									GK	8.29344	8.15279	9.66242	7.75647	9.20937	8.93941	11.4143
									GK5	4.92848	5.32865	5.69484	6.13838	5.17096	6.52267	6.16546
									GLB1	71.4973	77.4951	79.7189	84.7506	87.6536	104.385	71.5963
									GLCCI1	10.1952	9.56583	9.87931	8.57113	8.52934	10.5001	9.30182
									GLE1	49.0847	46.1315	52.6483	49.598	58.4943	43.7426	56.219
									GLG1	103.855	122.855	125.069	128.499	132.589	114.314	109.624
									GLIPR2	71.1208	70.9807	73.2908	60.4722	84.743	100.848	108.759
									GLO1	367.595	334.173	357.586	340.897	407.975	381.145	424.316
									GLOD4	114.392	115.627	134.718	120.041	137.672	113.748	152.56
									GLRB	15.5502	13.1111	16.4473	16.5275	14.2665	14.7999	12.7352
									GLRX3	76.8308	61.916	65.7231	69.4254	70.9255	65.8531	92.9368
									GLRX5	50.9418	37.7533	39.3796	46.1033	44.1384	46.3049	58.0477
									GLS	70.7262	56.7122	52.4076	68.9275	59.9627	57.4893	78.4447
									GLT8D1	56.8292	63.3918	66.0634	61.5098	69.3546	80.3664	63.0389
									GLTP	47.4847	45.225	47.3472	53.8236	51.4536	53.9784	40.5695
									GLTPD1	19.8397	17.028	19.0288	17.6985	23.4991	21.318	18.4226
									GLYR1	79.238	71.9586	74.6982	76.8926	79.6529	93.8872	119.607
									GMCL1	35.6217	31.1157	32.2191	39.0792	31.9752	38.255	48.084
									GMEB2	15.9405	15.0226	17.6109	15.4792	15.4057	16.0136	18.6748
									GMNN	112.587	107.667	125.854	113.457	106.862	122.696	145.291
									GMPPA	56.036	55.9804	59.9106	55.5278	55.8176	70.2553	49.9135
									GMPR2	41.6759	43.867	50.6769	42.2262	55.4166	54.7529	41.1154
									GNA11	59.1349	53.9152	63.9015	62.0255	71.5726	62.717	80.1225
									GNA12	90.9986	87.439	89.5364	94.5796	91.841	103.202	68.6289
									GNA13	37.3578	39.2073	41.7457	43.762	47.9344	45.5495	51.4693
									GNAI1	22.0739	18.9703	18.278	18.8753	21.6055	20.5583	19.0744
									GNAI2	221.696	238.233	268.701	257.403	289.743	290.905	251.511
									GNAI3	87.5789	77.1222	86.6288	84.6364	94.8374	92.9116	105.142
									GNAS	3617.71	2825.71	2480.88	3149.32	3032.88	2241.48	2714.63
									GNAS-AS1	1.63201	1.69565	1.33715	2.05715	1.41036	1.83726	1.59596
									GNB1	523.944	494.63	478.776	538.36	546.056	591.887	620.16
									GNB2	197.996	203.641	234.602	195.85	249.782	215.001	178.306
									GNB2L1	1840.39	1583.95	1451.4	1667.51	1635.75	1253.48	1374.39
									GNB4	189.264	202.07	197.701	219.71	199.979	147.302	154.408
									GNB5	10.1703	11.8215	13.9631	14.3045	14.9944	17.7151	16.8385
									GNE	25.191	25.6208	23.8547	29.78	22.0975	24.1021	30.6939
									GNG5	398.297	385.505	435.752	376.185	428.725	369.549	347.987
									GNL2	93.9206	77.8455	74.4949	84.0564	94.3241	86.384	112.875
									GNPDA1	92.81	97.325	82.2444	100.711	94.6747	111.33	101.447
									GNPDA2	27.0107	29.5906	37.3362	31.873	34.3022	41.5993	34.451
									GNPNAT1	25.9538	19.7131	18.8422	23.2045	17.4665	23.031	23.0052
									GOLGA1	22.8154	23.5489	21.5836	24.46	22.002	28.6289	30.6856
									GOLGA2	77.0203	69.8645	61.6606	76.1816	62.4425	64.8441	58.883
									GOLGA5	31.5295	33.2975	32.85	33.6044	34.555	34.7722	29.8396
									GOLGA7	95.5895	108.199	127.671	113.186	144.823	132.531	141.421
									GOLM1	170.89	205.73	210.035	211.893	175.27	151.813	167.104
									GOLPH3	103.657	93.2508	95.0185	103.518	91.5855	96.5786	114.969
									GOLPH3L	39.994	40.4647	42.9077	42.6143	40.7653	36.5473	38.8258
									GORASP2	139.801	115.422	110.509	140.4	117.59	127.948	128.11
									GOSR1	45.266	43.2621	43.7515	46.2792	53.124	57.7189	58.8424
									GOSR2	73.9141	62.2691	64.4542	68.3378	78.8072	96.4671	110.945
									GOT1	38.5962	36.5011	37.0893	36.5917	42.5841	43.0666	35.3658
									GOT2	114.911	100.494	108.99	109.867	133.622	129.764	183.641
									GPANK1	27.0174	26.4958	28.3511	25.8557	31.8903	28.2938	30.2658
									GPATCH2	19.7011	17.574	18.2996	19.997	18.5937	17.8723	21.6219
									GPBP1	90.0644	87.3729	79.7684	91.7475	94.7709	76.7422	67.7479
									GPBP1L1	60.8051	54.5099	54.9828	63.1679	62.9111	73.0779	89.1657
									GPI	111.693	139.609	161.682	135.379	162.093	138.743	168.632
									GPKOW	19.4491	21.1936	24.4348	21.204	28.398	26.3791	24.4453
									GPN1	107.637	91.9517	87.6988	97.6524	106.905	130.066	116.654
									GPN3	45.8348	42.0156	45.8072	48.1442	49.7311	42.3418	38.8175
									GPR107	107.688	118.604	113.406	118.104	119.903	113.781	98.3871
									GPR137B	36.1664	48.628	48.2637	47.5693	46.7484	41.9471	42.9728
									GPR172A	60.4757	49.3715	49.6843	50.14	53.8347	53.8967	54.8642
									GPS1	101.727	88.4577	102.055	92.7059	114.583	103.48	129.079
									GPS2	104.749	93.4246	108.832	105.749	126.828	102.542	119.121
									GPX4	418.155	421.74	474.427	407.173	467.028	416.766	414.851
									GPX7	48.7858	48.3293	52.7638	46.7351	45.0266	45.736	47.3826
									GRB2	152.509	139.434	139.322	144.234	150.097	147.048	141.114
									GRHPR	132.041	128.304	150.394	129.78	148.306	121.964	152.19
									GRINA	187.253	211.735	205.1	216.76	214.135	244.065	164.934
									GRIPAP1	36.7401	41.0353	44.3167	38.4956	45.6042	54.2984	55.549
									GRK6	20.4834	20.3112	21.9952	20.1164	28.2373	21.9545	25.1476
									GRPEL1	73.5793	75.2382	76.0275	79.6061	85.6773	81.7514	111.013
									GRPEL2	22.0544	22.7098	20.9178	21.6867	23.7582	19.5547	19.928
									GRSF1	58.6111	60.649	65.5744	61.8088	64.8145	72.1639	80.8384
									GSK3A	83.4316	69.8764	75.278	73.9622	87.8326	85.5582	119.223
									GSPT1	74.3439	61.747	56.773	67.3638	66.7882	70.7396	111.613
									GSPT2	19.8181	22.2354	24.9721	23.5585	24.38	28.8563	24.107
									GSR	53.0791	53.0242	59.2204	53.0524	67.0572	64.6432	84.9754
									GSS	81.0686	91.2873	104.598	82.8583	98.3508	93.9049	93.7949
									GSTM3	26.7109	30.6057	33.2696	29.195	35.1606	27.7076	26.4701
									GSTP1	488.42	371.107	442.087	427.972	431.64	348.075	547.181
									GSTZ1	9.21236	8.83646	9.09495	8.36716	8.5314	9.56282	12.3366
									GTDC1	26.5155	26.1425	28.6261	33.7189	25.131	30.8093	36.2348
									GTF2E2	71.2013	61.8162	61.5256	62.7213	72.3886	63.1758	93.9077
									GTF2F1	91.8774	83.2698	96.5018	84.9867	104.832	94.9678	115.6
									GTF2H1	62.4865	53.6138	55.3527	62.5465	61.2169	61.7317	62.423
									GTF2H2	1.61673	2.1221	1.93028	2.0321	1.93782	2.41275	2.52728
									GTF2H3	52.3268	58.5198	63.3444	56.0439	69.2857	71.0071	52.1075
									GTF2H4	36.5722	36.5647	38.4806	34.9069	38.6232	37.21	46.9336
									GTF2H5	12.4718	11.5434	10.9259	12.5686	10.5104	13.1029	13.9485
									GTF2I	70.6082	70.4839	76.4621	76.1136	71.384	78.8492	79.0245
									GTF2IRD1	19.7988	17.2857	17.0734	17.8832	23.1521	22.2913	24.2255
									GTF2IRD2	1.81485	1.91643	1.86255	1.94543	2.01005	1.88723	1.82107
									GTF3C1	66.7857	59.7182	62.8206	63.2911	64.9361	64.4439	101.189
									GTF3C2	58.5529	50.4178	50.2195	53.1715	55.5788	60.6309	76.2584
									GTF3C3	37.4211	34.7987	33.8592	37.7664	43.1851	39.8035	40.0127
									GTF3C6	195.986	184.584	220.301	195.105	169.564	172.924	234.891
									GTPBP10	9.4306	10.2898	10.2608	10.2757	12.1288	12.1152	11.4968
									GTPBP2	55.9137	64.3168	55.4855	59.7941	62.1591	57.0464	61.6325
									GTPBP6	32.7764	31.7511	31.9833	26.8936	33.1274	41.1779	43.0166
									GUK1	193.736	208.835	228.739	198.545	219.706	207.094	208.073
									GXYLT2	4.93282	5.42263	6.00818	5.78845	6.48786	6.17769	6.39579
									GYS1	27.1229	41.2502	42.599	32.5089	32.9674	41.5221	41.461
									GZF1	19.0305	16.7741	14.4743	17.9608	14.2347	20.7331	21.8813
									H1FX-AS1	3.34846	3.14937	3.36968	2.87295	3.36066	3.46452	3.26122
									H2AFV	296.153	238.328	272.808	304.634	248.206	268.251	278.752
									H2AFY	228.558	223.726	281.606	212.409	305.099	217.642	215.789
									H2AFZ	1236.04	869.998	766.872	1075.11	828.727	989.501	1546.97
									H3F3B	313.17	265.52	275.171	324.774	313.293	330.652	520.652
									HABP4	44.748	44.559	42.8931	48.5512	41.3921	41.5297	51.8846
									HACE1	11.4371	12.9291	12.6785	13.0983	12.4897	15.1431	17.5783
									HACL1	25.0998	22.0733	23.1452	23.2137	25.8237	23.2645	27.1489
									HADH	57.5088	50.8042	60.3309	58.4363	70.8408	77.9743	86.6499
									HADHA	148.535	149.931	154.278	164.738	166	165.642	164.457
									HADHB	161.838	189.19	222.838	189.406	228.045	186.177	146.577
									HAGH	28.3956	35.6708	42.317	34.1235	46.1306	41.1284	47.9278
									HARS	123.608	109.098	122.673	112.88	137.046	100.82	100.065
									HARS2	43.6263	43.6372	48.0897	44.1432	51.4982	44.4972	45.3218
									HAUS1	110.946	91.92	101.406	97.3313	96.1335	90.5108	147.596
									HAUS4	11.3236	12.4165	13.6091	12.6121	11.0222	14.1228	14.6594
									HAUS5	8.65863	9.1189	8.87816	8.55418	8.39538	11.7567	10.9283
									HAX1	129.493	127.544	138.077	132.006	155.606	145.085	155.253
									HBS1L	46.2409	41.2361	42.6503	45.4653	49.0653	44.2731	57.0025
									HBXIP	196.407	193.794	218.088	200.551	214.174	191.004	196.256
									HCCS	38.5411	34.3015	36.8323	37.9294	44.236	36.3217	42.8062
									HCST	1.1473	0.800502	1.20294	0.823695	1.22825	0.679015	1.30831
									HDAC10	4.0657	5.10986	5.71312	3.76139	4.56872	4.90092	4.81874
									HDAC3	86.4297	91.65	96.6472	97.5619	113.354	82.885	77.38
									HDAC6	36.1961	41.9569	43.5893	38.892	40.4218	43.7818	44.5064
									HDAC8	48.281	43.1077	44.4816	42.0841	47.4867	48.1723	50.6418
									HDGF	442.051	368.201	362.044	381.321	385.728	421.394	430.69
									HDGFRP2	49.2823	43.2001	50.5276	43.9804	58.1217	51.5116	58.1786
									HDHD2	52.7798	58.8965	61.2369	59.0478	59.5563	81.4599	68.1506
									HDLBP	329.268	289.867	266.761	319.094	259.648	310.468	236.151
									HDX	3.30367	3.55133	3.34833	3.68617	3.56264	3.85957	4.90851
									HEATR2	32.939	29.9604	30.743	30.2285	33.5833	32.9002	36.2514
									HEATR5A	26.3022	26.7909	26.9047	27.281	20.2706	28.7433	28.2198
									HEATR5B	19.9823	20.4914	19.0795	20.7381	19.4471	24.3359	22.8792
									HEBP2	34.4511	37.5299	35.0247	36.5606	37.4998	33.5129	39.0214
									HECA	16.3993	16.0771	15.7582	17.0912	18.8953	14.8361	21.0537
									HECTD2	11.398	11.3159	11.6734	11.3869	13.8797	14.7818	14.6508
									HECTD3	36.4305	36.4602	39.4667	37.3919	38.8586	37.7029	34.2082
									HELB	3.3744	3.17419	3.88476	3.68511	3.09111	3.51401	4.43792
									HELLS	16.1253	14.9873	17.5933	16.6377	14.8543	17.6052	22.2762
									HELZ	16.1501	18.0731	15.847	17.3083	16.5313	23.9119	26.8385
									HERC3	12.7983	15.8308	12.7816	15.1166	16.149	14.744	12.8364
									HERC4	22.6386	22.4108	20.2695	24.4351	23.7102	24.8293	26.9953
									HERPUD1	120.08	122.689	116.581	124.868	111.152	130.792	107.037
									HERPUD2	21.9808	20.1395	19.8741	24.1882	22.7578	23.6663	25.2808
									HEXA	88.6223	100.866	112.63	104.644	103.725	141.929	119.358
									HEXIM1	30.5013	33.8133	38.6309	35.6858	31.0198	46.7944	39.949
									HGS	48.3653	47.096	48.3903	46.0729	50.425	52.8754	61.0851
									HIAT1	74.4992	70.212	66.9947	82.8442	64.6669	77.5892	99.4543
									HIATL1	86.0193	83.3229	95.5426	95.7678	89.1969	78.4088	89.3922
									HIBADH	41.1149	50.1231	57.075	50.5149	51.1717	54.7431	45.5389
									HIBCH	43.1041	42.3812	45.4299	45.4936	50.8741	41.8976	44.0046
									HIF1AN	19.8273	20.0787	19.5799	19.9788	20.9788	22.2203	21.4748
									HINT1	612.755	541.836	583.957	572.833	654.978	525.233	470.911
									HINT2	73.2665	83.4263	104.885	86.6741	107.291	104.955	89.9616
									HIP1	37.6254	45.864	58.8538	39.7472	50.0377	57.757	56.616
									HIPK1	47.4095	51.5178	54.9433	47.6133	60.5765	53.8035	60.9314
									HIPK2	22.1636	22.5923	18.6291	17.895	16.4888	22.4288	25.827
									HIVEP1	9.98675	9.58478	10.5831	9.83995	8.74531	10.5326	9.11102
									HLCS	12.9591	16.8841	21.5993	15.7964	15.9933	21.426	19.2917
									HM13	251.874	244.046	248.673	254.011	241.151	263.329	325.495
									HMBS	46.5099	44.6357	44.1441	42.7267	47.9507	48.6473	37.7148
									HMG20B	85.556	79.3822	87.8108	85.7643	93.4316	91.5554	106.853
									HMGA1	312.692	313.369	258.781	255.614	253.038	290.284	262.452
									HMGB1	150.805	108.504	111.74	132.673	102.023	139.613	188.783
									HMGN2	203.855	153.244	183.45	184.806	160.831	204.346	261.856
									HMGN3	235.897	233.075	264.099	264.905	193.511	215.902	266.699
									HMGN4	84.0508	85.3727	99.2008	94.9099	122.044	108.173	119.772
									HMGXB3	47.7526	51.7174	54.0371	49.1095	59.8108	46.3483	41.1613
									HMGXB4	15.2934	14.8625	14.282	15.3798	14.8106	17.316	19.3414
									HMOX2	50.5292	48.4956	52.1958	54.8319	60.6722	48.6965	76.6095
									HN1L	135.38	124.913	144.215	128.221	137.465	132.568	224.705
									HNRNPA0	137.517	99.7075	112.84	117.554	112.389	94.3886	138.878
									HNRNPA1	1004.93	697.388	714.479	841.331	677.818	753.669	1075.78
									HNRNPA2B1	866.751	726.327	788.245	862.929	761.105	816.312	1063.94
									HNRNPA3	203.048	166.893	193.947	204.715	173.764	186.226	267.033
									HNRNPF	135.221	135.051	158.4	145.302	144.363	159.895	230.338
									HNRNPH1	546.72	438.411	451.976	522.021	447.425	486.074	607.581
									HNRNPH2	106.455	104.425	104.544	111.597	90.9273	106.998	138.144
									HNRNPH3	209.566	184.747	191.989	202.694	213.089	255.635	366.323
									HNRNPK	756.399	640.767	685.001	754.593	679.809	671.159	898.767
									HNRNPL	372.801	309.644	328.27	352.146	328.69	359.065	524.22
									HNRNPM	246.38	173.883	189.307	218.865	172.243	199.484	321.987
									HNRNPR	287.117	205.876	212.024	250.015	214.422	264.99	380.091
									HNRNPU	267.818	227.393	239.397	254.375	223.609	246.814	332.441
									HNRNPUL1	229.093	193.622	207.546	212.227	200.256	190.954	232.653
									HNRPDL	140.913	122.49	114.021	142.594	124.961	155.177	222.149
									HNRPLL	42.505	41.0821	41.5338	43.0867	46.9701	49.8902	50.2373
									HOMEZ	5.46276	5.53411	6.34808	5.15724	6.04073	6.15059	5.57581
									HOOK2	9.85784	11.8855	11.6414	9.90799	11.0863	13.8113	11.5732
									HOXD10	23.481	21.0812	19.8855	20.305	19.4211	24.4703	29.3961
									HP1BP3	187.679	181.29	182.349	191.155	179.987	203.392	169.392
									HPS1	14.6477	12.9293	14.7763	13.5791	15.9097	20.0863	20.6291
									HPS4	12.1344	11.6421	10.3755	11.1051	12.6427	13.9217	12.8043
									HPS5	48.0544	44.7874	43.8295	49.6738	49.8707	41.3694	38.9525
									HRSP12	54.9124	64.4485	69.2928	55.4787	74.8775	81.2661	80.5285
									HS1BP3	24.3037	26.9121	30.395	27.1552	35.0328	31.6331	34.2953
									HS2ST1	77.952	76.904	91.1064	85.059	77.8695	79.8107	68.7107
									HSBP1	310.716	268.235	286.57	278.299	309.589	269.591	469.274
									HSD11B1L	16.632	18.4507	19.3659	16.5564	23.6845	16.95	19.6909
									HSD17B10	176.999	130.166	132.648	142.07	144.198	156.027	197.144
									HSD17B11	49.6323	53.8651	48.0153	58.4446	43.6189	62.6912	65.5674
									HSDL1	46.269	43.6105	43.9643	45.4975	46.1135	40.8508	62.4443
									HSF1	70.2789	61.4026	64.5125	59.9765	80.2986	76.3173	87.1652
									HSF2	39.7871	37.4258	34.4929	40.8677	40.994	35.5934	47.9477
									HSP90AB1	1766.74	1457.47	1415.73	1727.85	1800.84	1622.35	2358.92
									HSP90AA1	1398.99	1200.01	1229.43	1234.54	1437.72	1072.56	1891.82
									HSPA13	123.903	119.354	132.289	140.758	120.244	118.27	91.994
									HSPA4	191.376	165.445	157.791	174.859	181.363	130.313	155.333
									HSPA5	1066.02	976.938	951.737	1084.86	963.163	869.518	706.249
									HSPA8	2467.06	2023.95	2023.72	2291.15	2054.53	2070.37	2149.18
									HSPA9	279.975	287.716	291.821	301.223	342.554	289.669	279.309
									HSPD1	680.988	587.151	545.263	615.162	624.137	642.064	798.992
									HSPE1	497.025	431.848	412.093	455.182	468.669	431.276	567.502
									HTATSF1	121.362	104.74	145.513	114.831	125.38	106.269	140.742
									HTRA2	51.4201	50.6752	53.4108	49.4817	59.8708	72.7388	60.2837
									HUS1	25.3882	22.1194	24.7962	27.6836	22.1521	32.4182	34.6375
									HUWE1	67.0658	73.9004	58.6905	68.5619	56.8894	84.3643	103.054
									HYAL2	43.6577	41.8701	53.7664	39.7741	47.7485	64.7939	52.0805
									IAH1	80.7559	78.9212	89.1345	90.5657	94.7004	96.409	73.1374
									IARS	189.381	178.939	155.975	194.91	173.406	228.354	274.124
									IARS2	98.2853	100.336	102.026	103.931	94.4064	96.2889	121.502
									IBTK	31.0743	31.8489	33.3862	38.3664	30.0205	37.7165	52.1492
									ICK	30.9645	27.6311	26.701	36.1113	33.4415	26.8768	38.17
									ICMT	85.6566	82.4881	101.627	98.7204	91.7491	96.5077	112.164
									ICT1	65.4694	61.4444	66.3693	61.5715	79.3955	73.6783	66.048
									ID2	119.663	123.081	128.434	116.98	167.868	115.75	113.365
									IDH3G	56.9712	58.2372	88.6752	60.0984	73.3421	67.3788	68.468
									IER3IP1	108.606	95.5958	103.576	107.526	97.768	96.5998	115.47
									IFNAR1	59.1293	66.5662	80.3113	69.7133	66.7553	67.1189	50.9019
									IFNGR1	97.814	84.3118	91.0148	94.5073	104.122	78.0656	76.4307
									IFT172	24.2756	25.677	24.1044	25.6171	24.1106	24.8804	19.7411
									IFT20	27.5366	24.7766	27.8551	25.3315	30.3446	31.542	29.5165
									IFT27	28.5861	23.4174	22.5251	24.7062	29.9758	24.3769	22.4555
									IFT52	56.932	50.7983	56.8594	55.6832	56.0402	50.5183	66.8326
									IFT81	45.8597	48.1802	52.0794	46.7468	56.3152	48.8873	42.9508
									IFT88	7.2737	5.77769	7.61046	6.94768	6.92884	7.50012	8.87605
									IGBP1	52.2757	59.3177	69.4735	56.2812	72.6842	66.3674	64.8663
									IGF2BP3	55.7629	53.6439	49.3904	47.3477	48.1506	51.7269	64.0527
									IGF2R	155.355	145.528	123.24	155.949	132.332	117.611	134.122
									IGHMBP2	8.76697	9.36075	9.71179	9.54534	10.0133	10.3844	12.3351
									IGSF8	48.6535	49.9287	45.6969	53.0471	43.8221	51.9588	47.4311
									IKBKAP	35.052	36.0644	34.6581	38.5472	36.0753	38.6396	61.1955
									IKBKB	30.7308	32.0453	36.6966	33.6276	34.502	43.3454	56.2255
									IKZF4	4.93483	5.19413	4.974	5.14719	5.02947	5.88841	4.26536
									ILF2	414.876	319.675	339.756	355.9	356.42	382.275	608.086
									IMMP2L	21.6692	21.4347	19.2881	24.7824	18.5406	22.4743	21.1501
									IMMT	102.607	101.663	112.233	104.042	116.156	119.312	112.662
									IMPAD1	74.3397	66.089	67.4719	81.4455	66.3268	66.9569	61.5027
									IMPDH2	111.773	97.3688	97.7484	96.5995	107.377	134.037	126.192
									INF2	18.6535	18.0709	20.8578	20.737	20.055	16.8255	25.9454
									ING1	15.6679	13.9588	12.5402	14.7203	14.9254	12.3738	13.8711
									ING4	66.1152	67.3653	82.8516	67.6427	89.2394	78.4356	62.7189
									INO80D	4.96053	5.69131	5.19388	5.41023	4.4439	5.91259	4.94948
									INPP4A	17.9754	19.967	18.1811	20.3278	22.4084	25.5526	23.5559
									INPP5F	23.2002	24.4704	24.0129	34.9972	25.3069	27.9713	30.3202
									INPP5K	28.2816	30.3459	33.4259	31.6844	36.7058	34.7533	28.3719
									INPPL1	97.8287	105.248	106.068	96.7209	114.405	109.898	86.4123
									INTS1	32.5723	29.9745	33.5214	27.9151	34.3737	31.2144	28.6693
									INTS10	59.7347	76.7882	82.8305	68.8079	65.2867	71.1297	78.6991
									INTS12	52.1573	37.8457	41.9506	47.0849	58.4415	59.4587	55.6014
									INTS3	61.543	67.6076	66.6205	62.7888	58.5099	81.7668	81.9621
									INTS4	27.2482	25.3751	26.8692	28.8157	29.1579	26.978	23.3093
									INTS6	13.6631	12.3697	12.6868	13.3603	13.1579	17.4327	16.127
									INTS8	59.0191	48.9546	46.8124	53.5133	52.9009	42.9131	66.3284
									INTS9	29.5419	23.8528	25.3041	26.4005	29.6966	27.1766	36.1071
									IP6K1	29.8836	28.2755	29.9392	28.8415	32.3267	42.4897	42.2645
									IPO11	32.2826	30.3191	33.9026	31.944	30.4552	29.1281	29.0582
									IPO5	62.0935	51.3488	52.9369	51.5691	55.8411	56.4705	76.061
									IPO7	143.646	127.738	134.717	138.24	143.688	133.363	136.694
									IPO8	66.9942	66.0989	68.3626	70.4041	72.8471	68.8584	57.913
									IPO9	66.2053	61.8	64.0112	63.7447	64.1036	90.6872	102.557
									IPPK	10.7303	12.1877	11.2823	11.1402	12.3374	10.5668	15.3546
									IQCB1	40.0991	42.2686	47.1676	39.0864	49.4931	44.1482	43.4871
									IQGAP1	124.808	145.654	137.278	152.838	152.229	243.543	168.869
									IRAK1	107.626	100.473	124.352	103.472	117.212	116.263	127.664
									IRAK4	12.574	15.1805	17.9556	16.721	17.9587	20.6913	17.7877
									IRF2BP1	14.0318	12.9391	15.2905	12.8336	14.0788	13.7577	16.7568
									IRF2BP2	83.1865	73.0442	63.1765	78.2131	68.7332	65.5308	84.4647
									IRF3	63.5268	64.3206	72.5103	54.7354	75.3684	63.6833	63.1433
									ISG20L2	49.8143	47.0463	53.1494	46.6418	57.8885	64.5272	80.7255
									ISOC2	72.6141	61.9223	62.2179	61.7848	67.8017	68.7459	65.4337
									IST1	186.82	178.26	173.938	184.61	193.099	176.046	240.771
									ITCH	38.4407	39.778	39.5281	41.4203	42.9245	45.1412	61.0921
									ITGB1BP1	72.7205	76.4812	79.4471	77.0375	84.1923	75.3328	64.752
									ITM2C	446.178	532.991	517.895	539.065	606.761	580.339	377.91
									ITPRIPL2	31.0578	34.3087	32.6856	34.8104	34.5373	25.914	35.1083
									ITSN2	12.9067	12.3547	11.9117	13.4031	12.3978	13.0329	12.2591
									IVNS1ABP	102.55	95.6424	84.0322	94.0874	82.1735	112.5	145.935
									IWS1	69.0927	58.7263	57.2585	61.539	63.0075	68.9965	86.623
									JAK1	56.7602	52.5034	48.1008	57.1615	47.67	52.569	58.2195
									JAKMIP2	30.8845	28.6167	25.3728	32.9786	32.0491	27.8083	42.5117
									JKAMP	48.0492	49.0083	53.4675	54.6357	53.7452	46.8444	55.6835
									JMJD1C	20.7464	19.5809	17.1561	20.7961	16.0632	16.3689	21.5013
									JMJD4	23.4016	20.5138	20.0552	20.8712	21.3015	24.4154	28.2744
									JMJD8	79.7289	74.182	87.5908	82.7482	76.4649	78.005	73.341
									JMY	8.64012	9.0528	9.18333	8.92984	8.46187	7.06525	10.1962
									JOSD1	48.7082	50.1584	56.7063	53.2858	57.4465	47.7178	54.0872
									JOSD2	22.8226	21.7181	23.9039	18.4336	23.5273	21.8303	23.7119
									JTB	123.457	115.326	126.491	116.457	132.706	127.393	118.887
									JUN	224.938	285.131	288.201	194.953	196.297	250.213	245.508
									KANSL1L	13.7578	13.8495	13.8703	13.4812	11.3361	12.9138	15.7454
									KANSL2	51.1395	45.2706	45.1286	47.775	53.708	67.399	54.7458
									KARS	231.371	182.415	181.323	200.36	219.658	191.529	320.018
									KAT5	44.8928	43.2048	43.741	43.0275	39.9116	52.9566	47.2075
									KAT6B	11.5722	12.4926	13.3134	10.9487	12.7689	11.7509	11.6954
									KAT7	63.2411	66.6181	84.5445	72.837	78.3745	81.7642	82.1474
									KAT8	39.4487	40.0933	43.1363	35.763	45.4705	43.8398	58.3934
									KATNA1	29.123	24.3798	25.5557	27.1767	30.0665	25.0582	32.9982
									KATNAL1	16.6184	18.6385	19.729	16.8634	22.4751	20.4998	15.6007
									KBTBD2	63.5456	62.8573	73.7399	69.3812	64.2233	56.7019	56.1851
									KCMF1	22.391	20.3467	21.9712	22.6452	26.3163	23.8204	23.2986
									KCTD10	70.2636	56.1127	57.046	65.2233	60.7209	58.5374	53.062
									KCTD18	11.4719	13.8548	14.7755	13.3331	13.8451	15.4328	12.8326
									KCTD2	37.7581	41.9506	45.8548	40.0676	43.939	51.1815	52.1932
									KCTD20	82.6427	72.9685	69.7551	83.4288	77.3092	80.7939	94.0893
									KCTD3	40.7279	41.8643	46.9841	46.8965	42.5296	57.4638	50.2459
									KCTD5	59.0387	61.0578	69.7627	60.6827	80.2912	76.7622	108.478
									KCTD9	45.1214	43.0155	48.6744	51.743	54.0039	51.8387	57.5358
									KDELR1	246.434	230.326	245.219	250.521	230.368	254.29	256.771
									KDELR2	390.432	332.881	299.44	412.203	312.463	397.054	271.054
									KDM1B	29.4317	32.7617	37.5595	31.3919	39.0318	32.3821	36.7105
									KDM2A	53.3357	49.1946	50.1944	53.3017	53.5787	48.2269	42.7505
									KDM2B	14.2885	16.6064	15.6262	15.0077	14.3762	19.6117	22.9525
									KDM3B	42.4936	43.1131	47.5391	44.0674	43.6755	38.9197	46.2905
									KDM4A	60.5747	54.4068	55.3759	57.7119	54.1119	72.658	81.5724
									KDM4C	15.3933	19.6265	20.4686	18.0065	19.4021	18.8982	23.8166
									KDM5A	24.5771	26.4189	24.3916	25.5349	24.7359	29.2497	23.7995
									KDM5B	38.6336	37.397	33.304	37.8039	39.7156	39.3902	45.4418
									KDM5C	45.6481	43.8281	44.5339	42.867	46.8372	48.7263	65.1384
									KDM6A	14.3612	14.2416	15.6555	15.1587	14.8261	14.4611	21.5144
									KEAP1	63.1838	63.6683	81.0603	60.4918	70.0137	70.6767	71.3361
									KHDRBS1	188.9	148.908	157.569	169.609	162.675	154.929	217.443
									KHSRP	134.847	121.401	135.084	122.568	135.924	134.512	175.746
									KIDINS220	56.1196	57.9167	56.4629	61.0169	63.336	61.5384	60.4791
									KIF13A	40.9342	38.7139	33.0463	42.8785	40.7042	33.5051	39.7051
									KIF13B	39.4598	46.1137	44.3153	48.2817	49.4489	49.689	48.0317
									KIF16B	13.1525	16.1117	14.576	15.3338	12.6918	15.4537	19.3541
									KIF1C	42.426	37.729	39.9936	39.5403	39.4164	38.8466	44.9873
									KIF24	7.06816	6.80196	7.49189	7.18374	6.60286	7.60225	10.2695
									KIF2A	61.8169	56.0712	63.0633	57.6334	58.3688	48.2506	48.2247
									KIF3A	15.6512	17.3691	16.32	16.7725	16.5314	14.6845	15.2817
									KIF3B	52.4907	57.3676	65.0719	55.4006	62.9651	59.9251	54.2134
									KIF5B	97.0672	83.2561	76.2772	98.8904	88.4188	113.655	145.313
									KIF5C	54.8846	65.5552	72.1493	51.433	83.8773	76.1005	74.1152
									KIN	9.40446	8.65894	7.73054	8.47451	8.76085	11.3769	12.4243
									KIAA0090	178.6	164.43	164.329	177.318	192.049	152.039	132.904
									KIAA0100	98.2278	104.478	107.191	105.946	96.7672	135.623	171.423
									KIAA0141	19.2175	20.4651	21.0722	20.8303	19.0313	21.0338	17.2431
									KIAA0146	41.5365	48.8512	54.1472	49.5061	44.2418	50.0297	52.2497
									KIAA0182	16.0867	13.403	15.8379	14.1082	17.1439	12.9143	20.0673
									KIAA0196	48.5933	47.0485	49.3163	53.0386	49.3153	51.7339	60.0549
									KIAA0226L	3.71233	4.8223	3.9394	4.07436	4.66536	4.8642	4.33532
									KIAA0232	24.9876	26.6334	30.0207	27.1446	25.8595	24.1103	38.8709
									KIAA0240	10.7142	11.6674	11.8503	12.0569	11.7462	10.7342	15.004
									KIAA0319L	56.5187	69.7343	72.6571	68.7015	82.0278	84.5687	66.097
									KIAA0355	16.9264	15.4454	16.3854	15.4816	16.6669	15.0922	18.6782
									KIAA0368	44.0061	43.7301	47.2424	47.3767	48.1475	49.5073	80.3075
									KIAA0391	28.5805	30.4117	31.5242	31.9228	32.1005	32.4926	34.8461
									KIAA0415	9.52268	9.34767	8.6981	8.39102	9.26703	11.9646	11.7927
									KIAA0430	30.8312	31.5162	31.5865	33.2831	27.3752	31.3703	48.7768
									KIAA0494	66.1301	68.9404	67.9107	72.4461	62.2788	66.9804	50.5081
									KIAA0528	23.6671	25.9083	29.2736	26.4917	25.5754	28.0583	24.1225
									KIAA0556	11.3018	12.1081	11.1287	10.9209	11.4219	12.0934	14.1034
									KIAA0913	22.3443	23.2989	21.5007	22.1025	22.949	24.4268	21.647
									KIAA0930	15.5056	19.1971	22.7345	19.3799	19.2008	25.2692	22.9129
									KIAA1033	38.1393	40.6123	42.2696	47.7038	46.9521	57.9153	43.5594
									KIAA1109	18.359	18.5742	15.2213	18.9861	14.5683	24.3328	22.1436
									KIAA1147	16.5443	19.5423	19.528	21.4166	27.0779	23.8171	19.1227
									KIAA1191	108.488	131.901	134.37	128.288	158.441	135.997	123.604
									KIAA1279	24.0969	25.3032	27.9724	27.2386	29.966	34.1388	32.886
									KIAA1383	3.79437	3.88243	4.7645	4.60408	4.61659	3.55598	4.80729
									KIAA1429	49.9394	45.9236	46.3155	48.4501	47.4445	54.6013	76.7409
									KIAA1430	46.2173	38.803	41.6512	51.2787	56.5047	55.1845	62.699
									KIAA1468	18.367	17.6377	16.1807	20.2763	16.6092	18.6805	23.0992
									KIAA1586	16.7062	15.1921	18.3378	19.0639	16.3769	16.3699	21.4213
									KIAA1609	10.2964	9.6418	10.6315	9.85377	11.0555	9.3469	14.1807
									KIAA1704	18.7925	19.8815	19.991	18.8997	22.8584	22.8398	26.1245
									KIAA1715	52.2108	59.9704	56.4183	58.7005	73.2305	58.2393	52.4922
									KIAA1731	11.9369	11.6786	11.4302	12.0187	11.0531	14.3664	13.9131
									KIAA1737	12.7704	14.5652	15.193	13.997	16.8311	19.0376	17.8799
									KIAA1797	25.6826	22.5192	21.9336	24.8156	23.751	27.3631	31.3846
									KIAA1919	4.27885	4.36516	4.24584	4.65036	3.94217	4.65466	5.16085
									KIAA1967	94.6944	85.0895	89.2797	81.3395	91.4768	98.8393	156.416
									KIAA2013	42.6924	51.9184	59.853	47.1743	64.5357	45.2467	52.1886
									KIAA2026	13.8801	15.3915	14.13	16.2745	15.154	17.2704	21.6006
									KLC1	88.4903	94.5693	87.0767	101.531	97.4364	101.09	97.3997
									KLC4	18.0886	19.4707	18.8887	17.1822	22.6946	26.4728	27.7899
									KLF16	25.2202	25.7552	30.4115	24.6958	31.7821	22.7444	25.8487
									KLF3	25.9119	23.6712	20.3895	24.9506	20.8824	26.979	24.3559
									KLHDC10	34.2653	35.6045	34.7919	38.3726	41.9372	34.0749	28.8377
									KLHDC2	25.8597	25.2137	29.4938	29.0626	29.6313	28.554	31.0164
									KLHDC3	129.575	118.255	119.928	121.395	126.058	132.024	170.935
									KLHL12	50.6548	60.6762	65.6731	56.6828	69.3316	73.5847	68.3851
									KLHL13	70.4369	82.2042	98.2	84.3952	98.4763	82.172	86.2677
									KLHL2	26.472	21.5314	23.2946	28.85	29.8624	31.0589	37.5681
									KLHL20	25.4756	24.8503	26.2435	28.5713	26.1023	30.7028	40.1946
									KLHL22	10.4248	11.3891	12.5729	10.8428	12.5898	13.2218	13.6834
									KLHL28	4.88598	4.68802	4.46587	4.92094	4.99302	5.6065	5.64349
									KLHL5	44.4612	43.0726	50.2123	47.6835	61.893	48.7109	46.3799
									KLHL7	62.2572	52.7419	48.8791	62.0693	52.7958	58.526	73.9134
									KLHL9	49.5027	51.2337	55.0913	54.5489	56.1386	46.163	54.3738
									KNTC1	30.2186	31.9372	33.0858	29.6055	30.7456	26.3234	24.6668
									KPNA3	37.3071	31.8406	32.1687	35.6932	38.6805	37.8116	47.8586
									KPNA4	49.5288	48.0038	51.1752	52.8124	60.6429	54.6994	38.0767
									KPNA6	47.987	45.06	45.5558	48.5975	54.4204	48.8704	56.7808
									KPNB1	290.34	282.825	299.487	301.493	311.05	412.412	514.465
									KRAS	33.5315	28.786	28.97	37.5515	35.3982	31.678	32.8324
									KRBA1	6.01339	6.57937	6.49894	6.12316	5.99207	8.66868	7.72518
									KRIT1	29.3507	28.7367	27.7949	30.7357	31.9877	34.7495	36.7282
									KRT10	33.484	27.7365	27.1605	28.835	34.2762	28.636	27.6355
									KRTCAP2	256.545	243.34	253.687	248.227	278.745	275.935	305.941
									KSR1	4.79803	4.92349	4.954	4.43933	5.07515	5.3692	6.15328
									KTN1	100.166	92.6491	96.5267	97.092	117.128	102.689	111.677
									L3MBTL2	29.2267	25.0321	27.1305	24.4692	27.9589	33.3587	39.0325
									LAMP2	184.06	224.22	260.937	263.747	283.867	274.539	182.566
									LAMTOR2	145.5	142.337	164.356	130.909	153.778	148.177	138.613
									LAMTOR3	36.1254	38.1648	35.3216	38.2436	42.5529	44.7851	38.0643
									LANCL1	36.7234	46.6799	54.9343	52.5183	50.2474	60.2612	54.6298
									LARP1	138.189	127.747	114.916	140.564	117.106	118.918	114.933
									LARP4	49.382	46.6772	44.2688	50.4475	52.9578	63.2558	47.2264
									LARP4B	16.6671	15.2908	16.9065	17.0719	16.5148	17.9931	24.5239
									LARS	147.643	126.33	116.019	132.053	130.303	119.172	119.289
									LAS1L	51.9393	42.6312	46.0416	45.3621	40.5031	41.6581	64.6313
									LATS1	19.526	19.2313	17.9003	19.7587	18.0085	20.4481	25.6231
									LCLAT1	16.6445	17.5681	17.4102	19.5679	19.7266	20.9661	15.887
									LCMT1	53.7711	52.1912	58.7558	50.3275	67.6102	53.6981	69.0356
									LCOR	3.48669	3.97178	3.23531	3.63996	3.68025	4.02959	5.28772
									LDHB	1577.7	1390.51	1355.98	1503.92	1285.94	1428.31	1070.95
									LDLR	99.1646	126.222	102.179	124.079	98.6456	142.467	88.0234
									LDLRAD3	71.7185	83.7407	80.0486	89.6004	106.79	90.6888	111.192
									LDOC1L	22.5899	23.5723	26.3049	21.1388	23.62	31.2414	29.2214
									LEMD2	46.0364	49.7826	54.0782	52.4091	61.2224	70.2134	83.7965
									LEMD3	26.6765	23.0315	23.7813	25.6618	20.9006	23.344	23.8095
									LENG1	19.5001	15.8641	19.5241	15.9834	17.8209	20.0848	18.7292
									LENG8	41.9911	43.6653	40.024	37.3138	37.202	36.0138	41.9393
									LEPREL4	89.9315	93.8678	98.785	89.4249	74.0046	94.8772	70.2099
									LEPROTL1	118.263	105.73	111.606	116.578	139.532	107.615	142.206
									LHFPL2	30.3924	25.7631	24.8413	33.7145	30.8432	24.6141	26.7756
									LIFR	23.1097	25.9476	26.2061	25.8891	25.1145	40.9094	37.1355
									LIG1	25.149	22.4654	27.4785	22.5627	23.0845	23.2085	33.1182
									LIG4	22.3446	19.0318	17.5278	20.5915	22.2421	18.02	19.9476
									LIMK1	36.2295	36.8439	42.3437	34.4893	38.9886	43.224	36.8147
									LIMS1	49.0552	44.8975	47.2761	52.6307	53.1403	67.5815	55.5057
									LIN37	23.3146	21.044	21.0793	20.9426	31.4603	24.2872	23.084
									LIN52	23.5158	20.0313	20.4517	21.4242	22.4356	22.5459	32.0012
									LIN7C	23.7389	21.9352	23.8124	28.3741	28.6188	26.7872	22.3226
									LINC00085	4.9094	5.92892	7.31375	6.26605	6.20197	6.17716	5.55376
									LINC00094	23.9738	28.4054	31.1021	26.7411	31.7312	28.5416	26.6357
									LINC00339	45.8261	44	39.4895	42.4941	46.8588	42.2376	46.6434
									LINC00467	22.1681	26.8062	28.3636	23.2639	30.8171	28.4313	24.0831
									LINC00493	114.796	122.64	125.384	114.187	140.623	107.726	122.711
									LITAF	89.1869	103.023	118.733	108.541	115.377	108.379	94.9559
									LIX1L	37.0343	40.7004	43.2757	39.84	39.1441	40.0097	50.0899
									LLGL1	27.5333	34.2836	43.3598	29.1616	38.4766	38.1551	47.678
									LMAN2L	80.8812	79.6405	86.9782	78.8478	92.6158	91.4595	69.152
									LMBR1	37.6118	41.1034	44.9855	44.7496	39.8723	46.7808	42.3987
									LMTK2	11.6509	11.3164	12.1666	12.433	11.1027	14.3112	15.0306
									LNX2	7.5324	5.54643	5.5578	6.35099	6.22076	6.2242	8.09268
									LOC100127983	22.9053	25.4338	27.9541	22.8745	28.2663	32.0431	32.4686
									LOC100128252	50.5044	45.7069	54.4532	48.3404	61.8985	60.3339	70.6244
									LOC100129361	53.9207	53.4445	64.8231	54.0633	57.493	52.462	46.2128
									LOC100130950	1.90285	1.76737	1.39786	1.90085	1.98405	2.43245	2.21636
									LOC100133985	0.951971	0.98937	1.52432	1.56727	1.47297	1.50805	1.16189
									LOC100288842	5.86972	7.05655	6.55985	6.12574	8.26128	8.98113	9.04122
									LOC100289561	2.93077	3.75375	4.59445	3.25476	4.06108	3.73284	3.80723
									LOC100294145	23.1246	22.8429	28.4354	26.88	32.2776	31.7504	36.6245
									LOC100499466	15.1682	19.1046	21.2013	20.6343	21.0376	25.5716	28.0425
									LOC100505549	2.07976	2.056	2.27664	1.87625	1.79092	2.34016	2.70103
									LOC100505738	11.468	13.2089	11.1937	12.1435	10.8704	10.7107	15.2435
									LOC100505783	16.8227	20.3976	20.1439	20.8251	21.3193	17.6201	21.7804
									LOC100505876	52.1947	53.4753	60.0795	52.3617	71.4785	69.3844	50.8091
									LOC100506710	57.5757	53.6106	52.1328	60.9853	57.4532	50.2079	49.8479
									LOC202781	4.41286	3.70064	4.19864	4.38417	5.12331	5.91801	5.98883
									LOC220906	6.47686	6.56546	7.16733	6.37933	7.01022	7.2742	7.11916
									LOC254128	11.4883	10.285	13.2026	11.7878	15.852	15.4791	14.824
									LOC283070	10.0027	9.7251	9.8311	7.79733	11.0898	10.5812	10.1667
									LOC339290	12.5708	11.304	11.9987	11.1577	11.9812	13.1986	12.2719
									LOC339803	19.4181	21.8961	26.776	19.3845	23.4077	24.0017	21.4111
									LOC387647	22.1877	22.2905	20.7777	24.5318	19.7085	28.7708	32.7552
									LOC400027	13.5637	12.648	14.4056	12.5472	14.8784	12.2389	13.8901
									LOC400684	1.19483	0.691218	1.02949	1.1247	1.12281	1.23513	0.841022
									LOC401397	153.17	156.972	178.595	179.176	199.603	185.894	133.53
									LOC554206	3.61921	2.73976	3.11205	3.1021	3.33095	2.61626	3.38273
									LOC642852	13.7579	12.9222	11.4357	12.0096	12.2953	11.9623	12.8479
									LOC644554	5.3956	5.28916	6.2703	4.57382	6.09753	6.51283	7.39359
									LOC647979	173.963	178.012	184.575	198.619	181.15	200.287	209.909
									LOC654433	41.282	47.5406	48.1635	48.1382	66.328	60.3215	62.0043
									LOC730101	28.4106	25.2713	22.9833	27.0375	33.4818	27.6364	35.6902
									LOH12CR1	10.2147	9.61436	12.1461	9.87842	13.4753	11.5717	10.6328
									LONP2	35.3543	39.798	39.6904	40.4225	42.0396	42.4599	46.1299
									LPCAT1	54.3494	66.036	77.0708	60.369	65.7018	77.5697	64.3152
									LPCAT3	23.705	25.9431	30.8889	26.9885	26.2232	25.3747	21.7313
									LPGAT1	27.7856	24.9699	27.1656	28.3133	27.9045	25.6011	41.8346
									LPIN2	72.5782	76.4011	81.628	72.492	68.4702	76.9752	60.9628
									LRBA	19.0897	17.7551	19.0721	22.4889	19.789	24.3935	29.2344
									LRCH4	15.2751	13.7704	13.8649	14.4861	14.0314	15.8938	17.9526
									LRFN3	6.55263	6.74635	8.47482	7.69172	7.44465	9.18024	7.17186
									LRFN4	11.9738	12.4337	14.6215	11.7646	14.7416	13.275	11.8007
									LRIF1	39.0648	43.0738	41.7136	39.5431	63.6746	50.0913	41.8124
									LRP8	25.9746	33.422	34.991	33.2713	26.1596	44.8987	39.073
									LRPAP1	28.9381	30.244	36.7131	30.5744	31.2929	28.2108	32.5192
									LRPPRC	67.8989	62.2024	61.4896	67.0109	75.7892	79.0276	106.027
									LRR1	18.8826	16.0642	15.1808	18.021	15.9376	16.8216	22.6508
									LRRC1	19.417	16.5034	15.6737	20.1598	20.3045	22.9659	24.2587
									LRRC14	8.52179	9.57413	10.1362	8.62812	10.0506	11.9452	14.2173
									LRRC41	60.6213	59.0091	55.7964	59.1791	64.855	69.0502	89.0478
									LRRC46	2.94868	2.61948	2.12582	2.56655	2.55797	3.06599	2.79368
									LRRC47	48.0162	49.9195	51.9293	47.8973	58.6025	54.9919	61.29
									LRRC59	209.138	160.843	148.21	184.865	172.933	186.31	226.237
									LRRC8A	93.783	100.097	103.281	93.7859	96.1074	118.305	100.307
									LRRC8B	18.4547	20.1043	26.2133	24.0012	26.5059	22.2974	20.0167
									LRRC8D	60.2377	66.3606	70.5342	71.8966	72.4654	70.5541	90.4832
									LRRFIP2	25.5659	27.706	26.6306	29.2224	34.573	42.228	32.0181
									LRSAM1	13.6585	14.9453	12.9226	13.7642	16.4639	19.4112	18.945
									LRWD1	22.7969	22.3107	26.8062	21.0884	25.0156	26.8675	27.5334
									LSM1	115.953	100.898	104.833	102.731	112.562	125.43	174.563
									LSM12	16.2263	15.6568	16.3355	15.6844	21.6765	19.7547	18.8403
									LSM14A	107.151	89.5112	91.781	98.9111	102.757	100.354	138.459
									LSM14B	60.717	59.273	61.593	62.7386	67.897	66.3585	86.5341
									LSM2	127.407	117.394	128.586	128.847	129.353	138.431	193.977
									LSM5	52.4287	42.0967	41.2848	50.2026	46.8348	54.064	57.3816
									LSMD1	42.6647	50.4034	58.2484	43.305	52.0112	52.275	51.4903
									LSS	109.239	97.3025	81.5783	115.412	77.6888	104.029	120.605
									LTA4H	77.8501	67.4053	69.7943	73.235	74.9353	66.642	60.4039
									LTN1	23.8772	25.1906	23.8419	23.939	22.6675	27.9501	30.7299
									LUC7L2	139.967	123.628	131.448	140.111	136.123	165.735	191.721
									LUC7L3	140.953	128.924	123.9	137.02	121.144	125.333	152.414
									LYRM1	33.1822	34.5874	33.5681	29.6603	35.552	43.1539	36.7318
									LYRM2	39.5765	40.2576	42.9084	43.6429	43.265	51.1487	49.2069
									LYRM4	72.2117	61.8328	60.53	65.8929	67.3765	60.5926	77.3008
									LYSMD1	15.3516	15.295	15.3157	13.831	15.1086	17.8706	21.3899
									LZIC	76.0034	72.7134	77.6936	81.1557	84.2405	81.3688	107.576
									LZTFL1	15.0632	15.2217	15.8379	14.7732	17.497	15.4121	12.1753
									LZTR1	20.2831	19.488	17.5925	18.9348	20.0452	23.9969	27.4285
									LZTS2	18.5547	19.0936	18.7952	16.8675	21.0546	20.2919	21.822
									M6PR	120.653	118.805	115.687	135.205	125.019	119.319	88.653
									MADD	25.3759	29.2697	32.6732	28.5745	31.5148	24.629	30.5954
									MAEA	81.5055	68.3351	72.1263	71.6377	84.5097	68.0216	105.554
									MAF1	98.8434	85.3437	87.302	81.9715	94.2721	91.3038	127.61
									MAFF	6.88799	7.38864	6.58371	7.23805	8.40368	6.16694	7.25707
									MAFG	27.6925	26.5997	27.2067	29.0697	35.373	33.8506	47.3129
									MAGED1	476.297	402.024	368.2	445.557	345.57	443.576	310.068
									MAGED2	573.045	436.786	424.617	560.253	351.232	413.851	483.174
									MAGI2-AS3	32.66	34.0323	39.7076	32.274	40.7102	41.3654	28.8035
									MAGI3	17.1167	17.8682	16.0739	15.6863	15.5791	16.5744	14.3277
									MAGOH	122.451	94.2337	102.361	111.093	132.589	104.801	137.662
									MAGOHB	20.3781	16.0438	16.3337	19.8483	17.0435	19.3268	18.482
									MAK16	36.1013	33.7549	36.2253	33.5572	37.6908	37.1409	56.7258
									MALT1	28.0468	26.3506	24.3535	29.9254	20.6478	26.8589	24.5697
									MAML1	32.0053	28.0143	28.8965	29.6858	29.5231	24.1774	25.7215
									MAML2	48.3896	46.0787	44.7769	49.5814	42.3794	36.2472	38.8968
									MAN1A2	55.2631	50.3333	48.5752	54.7087	50.8429	56.3617	50.8322
									MANBAL	76.8109	87.479	94.4224	83.9592	97.3697	132.375	125.29
									MANEA	25.3804	30.3987	35.3502	32.1121	29.687	29.7214	24.6964
									MANF	158.531	143.489	148.852	164.918	146.773	226.849	190.201
									MAOA	13.1829	17.7772	14.9884	14.2815	18.5188	19.6285	17.3843
									MAP1LC3B	177.755	162.056	152.153	172.561	177.024	158.234	202.417
									MAP2	340.322	244.603	198.381	283.294	229.053	274.83	249.123
									MAP2K2	119.848	107.223	116.2	109.124	134.582	99.4104	113.063
									MAP2K3	58.9569	54.3663	63.5015	53.2669	58.0447	60.0326	52.1108
									MAP2K4	23.6744	21.444	24.1444	24.9128	23.2848	23.3244	34.9515
									MAP2K7	23.763	21.9555	23.1722	21.9632	22.6238	21.1634	33.4677
									MAP3K11	30.8642	28.8145	32.5854	28.9122	30.3945	29.3363	34.4663
									MAP3K2	20.1247	18.5358	17.2433	19.4342	20.1192	19.8384	20.3159
									MAP3K4	23.7828	22.3137	23.8979	24.7315	27.4839	24.3658	38.819
									MAP3K7	80.6996	74.5787	78.0597	82.841	85.5132	79.2328	95.3677
									MAP4	133.331	119.189	105.133	131.012	121.999	203.837	165.35
									MAP4K4	122.801	97.1038	94.3376	112.148	106.23	114.488	136.342
									MAP7D1	77.903	73.2202	77.6548	72.9757	90.8283	94.9504	107.596
									MAP7D3	18.9767	13.6332	17.249	15.8	15.2498	15.7643	21.0195
									MAP9	14.9807	14.915	17.8824	17.5852	19.4491	16.8299	15.7987
									MAPK1	71.2196	80.9534	81.9921	78.7168	83.3379	112.112	73.042
									MAPK14	42.2813	42.3401	44.1699	44.5046	49.6375	51.2819	55.1099
									MAPK1IP1L	29.1404	33.9376	37.8728	33.6772	35.0956	40.8498	39.6862
									MAPK9	22.4771	24.8476	28.3151	25.1784	33.323	28.3344	25.6633
									MAPKAP1	118.272	110.866	112.13	120.27	119.609	122.685	135.304
									MAPKAPK2	86.2265	81.3586	84.6005	81.2501	102.8	93.8433	92.3119
									MAPRE1	257.698	240.342	267.223	263.005	256.934	253.861	287.175
									MARCH6	92.6137	101.901	102.432	100.036	94.6557	94.6286	110.959
									MARCH7	76.1159	68.8775	63.5679	75.8541	75.9169	80.7134	80.5037
									MARCKS	354.194	350.496	376.429	344.646	350.786	327.505	414.916
									MARCKSL1	536.064	402.143	355.174	416.322	379.043	405.982	700.386
									MARK2	23.303	22.673	24.1376	25.8203	29.4902	30.9494	27.2451
									MARK3	37.8625	32.5268	32.4233	34.841	41.4854	42.5843	53.9136
									MARK4	12.3712	13.1503	13.7042	12.0848	15.2477	14.2541	19.8735
									MARS	156.191	146.247	132.899	144.505	154.081	179.911	156.038
									MAT2A	209.227	205.812	236.04	220.352	202.512	208.204	213.966
									MATR3	249.78	223.478	238.217	261.05	241.545	241.225	313.82
									MAVS	28.0401	30.5625	31.7096	31.4808	29.7885	33.0672	38.6918
									MAX	56.5949	52.6147	56.0043	59.947	59.0858	53.1863	68.6011
									MAZ	193.918	172.224	197.782	181.95	193.686	195.058	241.576
									MBD1	62.5188	60.2078	62.766	58.5112	64.7528	63.4955	54.1701
									MBD2	35.259	32.9653	33.8004	35.8881	32.7438	32.9279	30.7498
									MBD3	84.6769	73.6116	85.6784	71.3231	84.7792	86.466	105.43
									MBD5	13.8001	16.1454	15.5543	16.1236	16.0069	16.777	13.53
									MBD6	26.3125	28.1103	28.3179	27.5143	24.7443	30.0142	22.3244
									MBTPS1	150.482	136.399	149.357	155.76	144.341	101.884	142.627
									MBTPS2	22.5592	24.3138	25.4834	27.5606	28.2509	26.8177	30.5661
									MCART1	23.2609	24.1499	24.9168	25.1427	22.7578	26.6799	33.4923
									MCCC1	44.2988	52.0305	55.7216	50.7902	66.5219	59.4645	48.1156
									MCCC2	64.4226	65.8796	70.2215	64.5909	74.1022	58.0271	54.6228
									MCL1	244.491	243.412	268.724	241.969	257.182	252.637	231.7
									MCM3	189.03	176.286	231.945	192.314	203.488	177.003	239.82
									MCM3AP	47.4155	46.2738	48.5197	47.2584	48.4321	58.8235	79.1862
									MCM4	129.68	130.063	167.928	131.397	130.721	140.275	163.113
									MCM5	56.5644	49.3353	68.8892	49.2396	53.6646	44.6352	57.2505
									MCM6	125.576	121.757	156.212	123.841	118.565	114.816	119.435
									MCM7	166.572	134.027	157.616	139.829	143.28	161.708	194.692
									MCM8	35.6115	33.2683	36.3266	36.0369	32.8997	36.2106	44.5075
									MCOLN1	33.2261	33.5495	33.7556	33.4738	37.3479	30.962	33.3376
									MCPH1	24.2947	24.0789	22.4187	23.4424	26.6839	27.5057	32.5329
									MCRS1	74.7383	71.7903	77.0427	69.2817	68.0006	76.932	69.5375
									MCTS1	9.27304	8.97431	8.99625	9.82563	8.31887	9.3277	11.5211
									MCU	16.5548	14.3001	13.908	15.5637	15.842	16.1994	22.6311
									MDH1	339.753	344.29	378.234	346.874	401.079	386.568	292.432
									MDH2	267.138	257.862	254.795	261.172	312.348	308.051	329.762
									MDP1	17.4331	22.4757	23.328	18.7441	24.2181	21.9665	19.5876
									ME2	39.5446	33.6203	34.4669	42.2126	35.7406	43.2167	48.3009
									MEAF6	46.9641	47.4111	51.7523	50.9482	60.6501	61.2714	73.1752
[truncated: 2,388 more rows]
