# Supplementary material for: Functional and Molecular Heterogeneity in Glioma Stem Cells Derived from Multiregional Sampling
Source: Cancers (Basel). 2023 Dec 13;15(24):5826. doi: 10.3390/cancers15245826 (PMC10741477; doi:10.3390/cancers15245826)
Supplement: Supplementary file 1 [file cancers-15-05826-s001.zip › cancers-2734281-supplementary/Supplementary Table S5 - KEGG pathways.xlsx]

## Sheet: File 7_KEGGpathways
Homogenous genes			Heterogenous genes
KEGG pathways	Benjamini adjusted p-value		KEGG pathways	Benjamini adjusted p-value
Parkinson disease	5.6E-21		Neuroactive ligand-receptor interaction	1.1E-2
Huntington disease	5.6E-21		Cell adhesion molecules	2.2E-2
Amyotrophic lateral sclerosis	5.6E-21		Type I diabetes mellitus	2.7E-2
Ribosome	6.2E-20		Asthma	3.3E-2
Pathways of neurodegeneration - multiple diseases	4.8E-14
Alzheimer disease	1.8E-12
Spliceosome	1.8E-11
Salmonella infection	2.3E-10
Nucleocytoplasmic transport	2.3E-10
Prion disease	2.8E-10
Herpes simplex virus 1 infection	5.4E-10
Ubiquitin mediated proteolysis	5.9E-9
Spinocerebellar ataxia	7.9E-9
mRNA surveillance pathway	8.9E-9
Proteasome	1.6E-8
Non-alcoholic fatty liver disease	1.4E-7
Autophagy - animal	2.2E-7
Protein processing in endoplasmic reticulum	3.4E-7
Oxidative phosphorylation	4.2E-7
Chemical carcinogenesis - reactive oxygen species	1.4E-6
Coronavirus disease - COVID-19	2.2E-6
Shigellosis	1.2E-5
Endocytosis	4.9E-5
DNA replication	5.3E-5
Cell cycle	6.0E-5
Neurotrophin signaling pathway	1.2E-4
Chronic myeloid leukemia	1.8E-4
Diabetic cardiomyopathy	2.0E-4
Mitophagy - animal	3.5E-4
Yersinia infection	3.5E-4
Thermogenesis	3.8E-4
Hepatitis B	4.1E-4
Citrate cycle (TCA cycle)	5.5E-4
Nucleotide excision repair	6.2E-4
Insulin signaling pathway	6.4E-4
Renal cell carcinoma	8.1E-4
mTOR signaling pathway	1.7E-3
SNARE interactions in vesicular transport	2.3E-3
AMPK signaling pathway	2.6E-3
Protein export	3.6E-3
Human immunodeficiency virus 1 infection	3.9E-3
Sphingolipid signaling pathway	4.1E-3
Non-small cell lung cancer	4.3E-3
Pancreatic cancer	5.1E-3
Fc gamma R-mediated phagocytosis	6.0E-3
Longevity regulating pathway	9.7E-3
Hepatitis C	1.1E-2
Viral life cycle - HIV-1	1.2E-2
Autophagy - other	1.4E-2
Basal transcription factors	1.7E-2
Glioma	1.7E-2
Human cytomegalovirus infection	1.8E-2
Base excision repair	1.9E-2
Human T-cell leukemia virus 1 infection	1.9E-2
Endocrine resistance	2.5E-2
Vibrio cholerae infection	2.5E-2
Vasopressin-regulated water reabsorption	2.9E-2
Thyroid hormone signaling pathway	2.9E-2
Valine, leucine and isoleucine degradation	3.4E-2
Carbon metabolism	3.5E-2
Cellular senescence	3.6E-2
Kaposi sarcoma-associated herpesvirus infection	3.6E-2
Bacterial invasion of epithelial cells	4.4E-2
Lysosome	4.6E-2
Fatty acid degradation	4.7E-2
ErbB signaling pathway	5.0E-2
Pyruvate metabolism	5.4E-2
Circadian rhythm	6.2E-2
Pathogenic Escherichia coli infection	6.9E-2
Growth hormone synthesis, secretion and action	9.3E-2
Viral carcinogenesis	9.3E-2
Prostate cancer	9.7E-2
