# Supplementary material for: Functional and Molecular Heterogeneity in Glioma Stem Cells Derived from Multiregional Sampling
Source: Cancers (Basel). 2023 Dec 13;15(24):5826. doi: 10.3390/cancers15245826 (PMC10741477; doi:10.3390/cancers15245826)
Supplement: Supplementary file 1 [file cancers-15-05826-s001.zip › cancers-2734281-supplementary/Supplementary Table S6 - Temozolomide analysis.xlsx]

## Sheet: TMZ analysis
Drug sensitivity score (DSS) of temozolamide (TMZ) in T20-088
	I	II	III	IV	V	VI	UA
Rep1	0	0	0	0	0	7.3	0.3
Rep2	0.5	0	0	0.2	1.1	0	0
Rep3	0	0	0	0	0	0	0.1
Rep4	2.8	0	NA	0	0.2	0	0.2
