# Supplementary material for: Functional and Molecular Heterogeneity in Glioma Stem Cells Derived from Multiregional Sampling
Source: Cancers (Basel). 2023 Dec 13;15(24):5826. doi: 10.3390/cancers15245826 (PMC10741477; doi:10.3390/cancers15245826)
Supplement: Supplementary file 1 [file cancers-15-05826-s001.zip › cancers-2734281-supplementary/Supplementary Table S7 - Multiregional GSCs DSS IC50 and AUC.xlsx]

## Sheet: I
DRUG_NAME	IC50 nM	Norm_AUC	DSS
4-hydroxytamoxifen	3105.2	0.10125	4.4
ABC294640	13228.6	0.1275	5.7
Abiraterone	5000	0.00125	0
Afatinib	181.3	0.03025	0.6
Alvocidib	261	0.39575	18.5
Aminoglutethimide	10000	0.035	0
Anagrelide	10000	0.00075	0
Anastrozole	10000	0.0015	0
Axitinib	1854.5	0.099	4.5
AZD7762	237.8	0.07475	3.2
AZD8055	40.7	0.4135	20
Bicalutamide	10000	0.00725	0
Bimatoprost	5500	0.00025	0
BMS-754807	4159.2	0.03975	1.4
Bosutinib	4065.8	0.10025	4.3
Brivanib	1000	0.00725	0
Buparlisib	1205	0.14975	7
Cabazitaxel	8.1	0.386	18.6
Cabozantinib	1000	0.0395	0
Canertinib	4044.3	0.098	4.2
Capmatinib	1000	0.012	0
Carboplatin	22663.9	0.0635	2.6
Celecoxib	2481.8	0.01625	0
Ceritinib	2500	0.00075	0
Cisplatin	35198.5	0.03	0.9
Clomifene	3640.6	0.10575	4.6
Copanlisib	63.4	0.23475	10.3
Crenolanib	3644.9	0.11225	4.9
Crizotinib	874.1	0.007	0
Cytarabine	476.5	0.07075	2.6
Dacomitinib	1000	0.00325	0
Dactolisib	20.4	0.18125	8.8
Dasatinib	1000	0.015	0
Decitabine	10000	0.0015	0
Deferoxamine	10000	0.01525	0
Dexamethasone	10000	0.005	0
Docetaxel	8.2	0.365	18.1
Dovitinib	10000	0.0115	0
Doxorubicin	516.6	0.0135	0.1
Enzalutamide	10000	0.00125	0
Epirubicin	336.6	0.06975	2.9
Eribulin	1000	0.035	0
Erlotinib	3800.8	0.01625	0.1
Etoposide	2692	0.06075	2.5
Everolimus	1.6	0.1035	2.9
Exemestane	10000	0.01975	0
Finasteride	10000	0.03525	0
Fingolimod	3401.7	0.11925	5.2
Floxuridine	149.1	0.15925	7.5
Fludarabine	3750.7	0.026	0.7
Fluorouracil	10000	0.0025	0
Flutamide	10000	0.00475	0
Fulvestrant	1000	0.002	0
Gedatolisib	50	0.2255	10.4
Gemcitabine	4.9	0.2525	11.2
Goserelin	10000	0.00025	0
Idelalisib	1893.8	0.0715	3
Imiquimod	2500	0.24725	8.5
Ixabepilone	285.4	0.1065	4.7
Lapatinib	67.9	0.07775	0.3
Lasofoxifene	1000	0.001	0
Lenalidomide	100000	0.005	0
Lenvatinib	2500	0.00025	0
Letrozole	10000	0.00825	0
Linsitinib	10000	0.0165	0
Lonafarnib	13372.3	0.2215	9.8
Megestrol acetate	3933.2	0.01725	0.2
Methotrexate	5000	0.00025	0
Methylprednisolone	3127.8	0.0135	0
Mitoxantrone	1000	0.0025	0
Molibresib	267.7	0.0905	2.3
Momelotinib	2475.1	0.03025	0.8
Motolimod	10000	0.00025	0
Napabucasin	1705.7	0.26725	12.6
Navitoclax	95.3	0.20125	7
Niraparib	10000	0.05025	0
NVP-LCL161	27.3	0.11375	2.1
ODM-201	2500	0.00125	0
Omacetaxine	100.1	0.5	23.8
Omipalisib	9.9	0.3705	16.4
Osimertinib	939.3	0.025	0.6
Paclitaxel	6	0.45425	22.4
Palbociclib	4629.2	0.04725	1.8
Pazopanib	10000	0.00125	0
Pevonedistat	452.3	0.042	0.6
Pictilisib	351.6	0.2785	12.8
Pirfenidone	10000	0.0275	0
Plerixafor	10000	0.002	0
Ponatinib	165.2	0.10125	4.4
Prednisolone	10000	0.002	0
Raloxifene	3663.9	0.02425	0.6
Ridaforolimus	0.8	0.201	8.7
Selinexor	938.9	0.20175	8.6
Selonsertib	1000	0.024	0
Selumetinib	1804.5	0.04625	1.6
Silmitasertib	2880.3	0.0885	3.9
Sirolimus	2.8	0.09175	3.3
Sorafenib	1000	0.00625	0
Sunitinib	1000	0.002	0
Tacrolimus	10000	0.00025	0
Tamoxifen	3742.5	0.03875	1.4
Temsirolimus	1.1	0.167	7.9
Topotecan	1233.2	0.12	5.4
Toremifene	1114.3	0.1055	4.8
Trametinib	3	0.1485	3.8
Ulixertinib	2260.8	0.032	0.9
Varespladib	10000	0.00025	0
Vemurafenib	2487.6	0.02675	0.6
Venetoclax	13.7	0.05025	0
Vinblastine	140.8	0.094	4.2
Vincristine	398.1	0.0195	0.3
Vinflunine	207.5	0.10325	4.7
Vinorelbine	10000	0.00225	0
Volasertib	53.5	0.29125	11.8
Vorinostat	562.5	0.12525	5.7

## Sheet: II
DRUG_NAME	IC50 nM	Norm_AUC	DSS
4-hydroxytamoxifen	3147.5	0.094	4.1
ABC294640	7623.5	0.2065	8.8
Abiraterone	5000	0.0065	0
Afatinib	1000	0.016	0
Alvocidib	411.7	0.331	15.7
Aminoglutethimide	1	0.20525	7.7
Anagrelide	10000	0.0005	0
Anastrozole	10000	0.0045	0
Axitinib	1207	0.08075	3.3
AZD7762	175	0.0625	2.5
AZD8055	66.1	0.3975	19.7
Bicalutamide	10000	0.00725	0
Bimatoprost	5500	0.002	0
BMS-754807	1793.7	0.0745	3.2
Bosutinib	3375.6	0.117	5.1
Brivanib	1000	0.004	0
Buparlisib	1192.7	0.1685	7.3
Cabazitaxel	13.3	0.29875	14.8
Cabozantinib	1000	0.00475	0
Canertinib	2723.6	0.1225	5.5
Capmatinib	75.1	0.138	6
Carboplatin	10	0.4895	24.7
Celecoxib	10000	0.0005	0
Ceritinib	2500	0.01325	0.2
Cisplatin	41433.9	0.032	1
Clomifene	2277.7	0.15325	6.9
Copanlisib	3.9	0.53875	24.9
Crenolanib	3808	0.107	4.6
Crizotinib	1000	0.0035	0
Cytarabine	691.7	0.0725	0.4
Dacomitinib	1000	0.0305	0
Dactolisib	10.2	0.3275	16.2
Dasatinib	1000	0.00175	0
Decitabine	10000	0.02425	0
Deferoxamine	3762.8	0.03775	1.3
Dexamethasone	8.2	0.11575	2.5
Docetaxel	7.8	0.2725	13.5
Dovitinib	10000	0.0015	0
Doxorubicin	129	0.1155	5.1
Enzalutamide	10000	0.002	0
Epirubicin	376.2	0.0595	2.4
Eribulin	4.1	0.16375	7.4
Erlotinib	1963.5	0.0265	0.4
Etoposide	1499.8	0.06825	2.4
Everolimus	7.4	0.10275	3.8
Exemestane	10000	0.00025	0
Finasteride	10000	0.01025	0
Fingolimod	3742.7	0.10775	4.6
Floxuridine	131.7	0.1435	6.6
Fludarabine	1723.3	0.04225	1.4
Fluorouracil	10000	0.014	0
Flutamide	10000	0.003	0
Fulvestrant	1000	0.001	0
Gedatolisib	28	0.31775	13.8
Gemcitabine	46.3	0.138	3.8
Goserelin	10000	0.00025	0
Idelalisib	4135.6	0.01375	0.1
Imiquimod	2500	0.005	0
Ixabepilone	307.3	0.063	2.6
Lapatinib	1000	0.0345	0
Lasofoxifene	1000	0.001	0
Lenalidomide	100000	0.00125	0
Lenvatinib	475.6	0.02075	0.1
Letrozole	10000	0.00425	0
Linsitinib	10000	0.121	0
Lonafarnib	10762.4	0.24875	10.7
Megestrol acetate	2669	0.045	1.7
Methotrexate	5000	0.00075	0
Methylprednisolone	10000	0.0345	0
Mitoxantrone	19.8	0.1415	3.8
Molibresib	520.4	0.08925	2.6
Momelotinib	1971	0.0785	3.4
Motolimod	10000	0.00025	0
Napabucasin	7.1	0.71325	34.1
Navitoclax	217.9	0.0685	2
Niraparib	10000	0.0125	0
NVP-LCL161	5001.9	0.0385	1.2
ODM-201	2500	0.00975	0.1
Omacetaxine	76	0.52975	25.7
Omipalisib	26.1	0.347	15.6
Osimertinib	2500	0.02225	0.1
Paclitaxel	64.1	0.16625	8
Palbociclib	10000	0.00325	0
Pazopanib	5198.7	0.0095	0
Pevonedistat	628	0.08875	3.8
Pictilisib	1512.1	0.15275	6.8
Pirfenidone	4	0.16625	6.5
Plerixafor	67.4	0.0695	1.2
Ponatinib	137.9	0.09475	4.3
Prednisolone	10000	0.03125	0
Raloxifene	2727.6	0.047	1.8
Ridaforolimus	0.9	0.188	9.1
Selinexor	281.1	0.24125	10.6
Selonsertib	1000	0.00225	0
Selumetinib	529.5	0.1135	3.4
Silmitasertib	879	0.24125	11.4
Sirolimus	3.1	0.095	4
Sorafenib	1000	0.00125	0
Sunitinib	0.1	0.174	5.7
Tacrolimus	10000	0.009	0
Tamoxifen	2274.4	0.0605	2.5
Temsirolimus	1.2	0.17	8.1
Topotecan	1331.9	0.13075	5.3
Toremifene	3722.7	0.06025	2.5
Trametinib	5.7	0.16	6.5
Ulixertinib	787.2	0.07875	3.3
Varespladib	10000	0.00275	0
Vemurafenib	10000	0.00025	0
Venetoclax	1000	0.00025	0
Vinblastine	174.8	0.05575	2.2
Vincristine	1000	0.0245	0
Vinflunine	357.2	0.058	2.3
Vinorelbine	305.8	0.138	4.9
Volasertib	17.6	0.13325	6.1
Vorinostat	1474	0.12675	5.7

## Sheet: III
DRUG_NAME	IC50 nM	Norm_AUC	DSS
4-hydroxytamoxifen	3356.4	0.12125	5.3
ABC294640	7708	0.2035	9.4
Abiraterone	5000	0.0075	0
Afatinib	1000	0.002	0
Alvocidib	395.2	0.35075	16.8
Aminoglutethimide	10000	0.002	0
Anagrelide	10000	0.00175	0
Anastrozole	10000	0.017	0
Axitinib	959.2	0.1555	7.4
AZD7762	406.5	0.05	1.9
AZD8055	34.9	0.44625	22
Bicalutamide	3755.1	0.055	2.2
Bimatoprost	5500	0.17075	4.7
BMS-754807	1080.1	0.10275	4.1
Bosutinib	3937.4	0.103	4.4
Brivanib	1000	0.0635	0
Buparlisib	411.1	0.27175	12.1
Cabazitaxel	3.9	0.2965	14.8
Cabozantinib	1000	0.00025	0
Canertinib	2391.5	0.1555	7
Capmatinib	1000	0.00625	0
Carboplatin	8674.6	0.243	11.5
Celecoxib	10000	0.006	0
Ceritinib	2471	0.0035	0
Cisplatin	34415	0.1045	4.5
Clomifene	3844.6	0.106	4.6
Copanlisib	34.1	0.29325	13.6
Crenolanib	4142.8	0.07125	3
Crizotinib	1000	0.01775	0
Cytarabine	1500.7	0.11925	5.5
Dacomitinib	1000	0.00125	0
Dactolisib	8.4	0.3655	18.1
Dasatinib	1000	0.00075	0
Decitabine	10000	0.00175	0
Deferoxamine	10000	0.002	0
Dexamethasone	1.8	0.1765	6.1
Docetaxel	3.4	0.34625	17.3
Dovitinib	10000	0.013	0
Doxorubicin	170.6	0.17475	8.1
Enzalutamide	10000	0.00025	0
Epirubicin	229	0.15525	7
Eribulin	7.2	0.222	10.9
Erlotinib	10000	0.0035	0
Etoposide	523.2	0.29925	13.5
Everolimus	6.9	0.13075	6.1
Exemestane	10000	0.002	0
Finasteride	10000	0.0025	0
Fingolimod	3925.8	0.1035	4.4
Floxuridine	137.2	0.21975	10.8
Fludarabine	10000	0.0055	0
Fluorouracil	10000	0.01675	0
Flutamide	10000	0.00525	0
Fulvestrant	1000	0.017	0
Gedatolisib	44.5	0.287	13.7
Gemcitabine	7	0.4955	24.2
Goserelin	10000	0.00175	0
Idelalisib	1653	0.0665	2.7
Imiquimod	2500	0.00125	0
Ixabepilone	367.1	0.06	2.4
Lapatinib	1000	0.002	0
Lasofoxifene	1000	0.01	0
Lenalidomide	100000	0.00075	0
Lenvatinib	695.4	0.02575	0.6
Letrozole	10000	0.00025	0
Linsitinib	10000	0.0015	0
Lonafarnib	1941.5	0.42825	20.1
Megestrol acetate	10000	0.01925	0
Methotrexate	5000	0.00025	0
Methylprednisolone	21.4	0.13975	5.6
Mitoxantrone	168.2	0.13525	6.2
Molibresib	1434.8	0.04525	1.5
Momelotinib	2267.8	0.06025	2.5
Motolimod	10000	0.00025	0
Napabucasin	708.5	0.36275	17.3
Navitoclax	461.2	0.32075	14.5
Niraparib	1480.2	0.164	7.6
NVP-LCL161	9202.6	0.03975	1.4
ODM-201	1352.8	0.013	0.1
Omacetaxine	35.1	0.6135	29.9
Omipalisib	8.7	0.4505	22.1
Osimertinib	517.8	0.053	2
Paclitaxel	4.2	0.374	18.7
Palbociclib	10000	0.00125	0
Pazopanib	10000	0.0005	0
Pevonedistat	158.3	0.209	9.5
Pictilisib	266.5	0.31375	14.9
Pirfenidone	2972.7	0.055	2.2
Plerixafor	3674.6	0.02	0.3
Ponatinib	160.4	0.11175	5.1
Prednisolone	106.2	0.07425	2
Raloxifene	3018.6	0.0755	3.2
Ridaforolimus	1.6	0.26675	13.2
Selinexor	419.3	0.34175	14.9
Selonsertib	1000	0.00025	0
Selumetinib	726.5	0.1345	4.9
Silmitasertib	2478	0.099	4.4
Sirolimus	2	0.183	6.8
Sorafenib	1000	0.00025	0
Sunitinib	1000	0.00125	0
Tacrolimus	10000	0.08925	0
Tamoxifen	3840.6	0.0775	3.3
Temsirolimus	0.8	0.2585	12.8
Topotecan	83.1	0.5185	24.4
Toremifene	3770.7	0.079	3.3
Trametinib	7.4	0.195	8.7
Ulixertinib	703.6	0.14175	5.9
Varespladib	10000	0.00025	0
Vemurafenib	4524.7	0.0095	0
Venetoclax	183.7	0.038	1.1
Vinblastine	117.2	0.05275	1.9
Vincristine	239.2	0.04525	1.6
Vinflunine	760.8	0.0425	0.7
Vinorelbine	221.5	0.32825	14
Volasertib	30.5	0.239	8.9
Vorinostat	1029.9	0.193	9

## Sheet: IV
DRUG_NAME	IC50 nM	Norm_AUC	DSS
4-hydroxytamoxifen	3629.2	0.0815	3.5
ABC294640	15985.5	0.1225	5.4
Abiraterone	5000	0.00025	0
Afatinib	347.2	0.01525	0.1
Alvocidib	355.6	0.36225	17.3
Aminoglutethimide	4624	0.00925	0
Anagrelide	10000	0.0005	0
Anastrozole	10000	0.04925	0
Axitinib	1396.4	0.13225	6.1
AZD7762	216.3	0.09175	4.1
AZD8055	104.4	0.2875	13.1
Bicalutamide	1958.6	0.029	0.6
Bimatoprost	5500	0.02825	0
BMS-754807	1509.2	0.15275	6.7
Bosutinib	1741.3	0.19025	8.7
Brivanib	1000	0.001	0
Buparlisib	1004.9	0.1715	7.2
Cabazitaxel	3.5	0.47075	23.4
Cabozantinib	205.2	0.03075	0.7
Canertinib	2021.8	0.17425	7.9
Capmatinib	1000	0.048	0
Carboplatin	32253.6	0.0785	3.4
Celecoxib	10000	0.00075	0
Ceritinib	380.7	0.03425	0.8
Cisplatin	32430.3	0.0865	3.7
Clomifene	3275.2	0.11925	5.2
Copanlisib	92.5	0.182	7.7
Crenolanib	4265.2	0.09475	4
Crizotinib	1000	0.00125	0
Cytarabine	10000	0.006	0
Dacomitinib	428.2	0.015	0.1
Dactolisib	8.9	0.239	11.8
Dasatinib	1000	0.0235	0
Decitabine	10000	0.0015	0
Deferoxamine	10000	0.06975	0
Dexamethasone	1.7	0.135	3.3
Docetaxel	2.4	0.518	25.5
Dovitinib	10000	0.00825	0
Doxorubicin	331.2	0.093	4
Enzalutamide	10000	0.001	0
Epirubicin	231.6	0.11725	5.3
Eribulin	137	0.15275	3.9
Erlotinib	1853.7	0.0335	0.9
Etoposide	1308.9	0.211	9.4
Everolimus	2.2	0.1645	7.9
Exemestane	10000	0	0
Finasteride	10000	0	0
Fingolimod	4026.8	0.10225	4.4
Floxuridine	48.4	0.13675	3.2
Fludarabine	10000	0.02	0
Fluorouracil	10000	0.0005	0
Flutamide	10000	0.00025	0
Fulvestrant	394.3	0.015	0.1
Gedatolisib	76.8	0.196	8.5
Gemcitabine	7.2	0.38675	19.2
Goserelin	10000	0.00025	0
Idelalisib	1302.1	0.046	1.5
Imiquimod	2500	0.00025	0
Ixabepilone	353.9	0.0925	4
Lapatinib	6.2	0.11575	2
Lasofoxifene	1000	0.00025	0
Lenalidomide	100000	0.002	0
Lenvatinib	975.4	0.133	2.4
Letrozole	10000	0.029	0
Linsitinib	10000	0.00025	0
Lonafarnib	7249	0.29775	12.7
Megestrol acetate	1266.9	0.0605	2.4
Methotrexate	5000	0.001	0
Methylprednisolone	10000	0.001	0
Mitoxantrone	190.3	0.134	6.1
Molibresib	10000	0.006	0
Momelotinib	1716.5	0.069	2.9
Motolimod	10000	0.00025	0
Napabucasin	725.3	0.36025	17.2
Navitoclax	972.8	0.09875	3.6
Niraparib	4229.6	0.028	0.8
NVP-LCL161	9947	0.02425	0.6
ODM-201	1879.5	0.00625	0
Omacetaxine	35.4	0.61275	29.9
Omipalisib	39.9	0.294	12.9
Osimertinib	450	0.0685	2.9
Paclitaxel	5.8	0.4415	21.8
Palbociclib	3033.8	0.10975	4.8
Pazopanib	122.8	0.0595	0.5
Pevonedistat	10000	0.00025	0
Pictilisib	538.6	0.228	9.7
Pirfenidone	10000	0.001	0
Plerixafor	10000	0.00025	0
Ponatinib	112.1	0.12675	5.9
Prednisolone	10000	0.0115	0
Raloxifene	3762.4	0.031	1
Ridaforolimus	0.4	0.09775	3.1
Selinexor	73	0.53425	25.9
Selonsertib	1000	0.00025	0
Selumetinib	1	0.08375	0
Silmitasertib	2627.7	0.13425	6
Sirolimus	3.1	0.0635	1.9
Sorafenib	1000	0	0
Sunitinib	1000	0.00025	0
Tacrolimus	8708.6	0.00475	0
Tamoxifen	3777.3	0.05575	2.2
Temsirolimus	0.8	0.10125	3.7
Topotecan	284.2	0.37825	17.6
Toremifene	4308.4	0.0425	1.6
Trametinib	5.1	0.11725	4.8
Ulixertinib	841.2	0.041	0.9
Varespladib	10000	0.00225	0
Vemurafenib	2724.3	0.04225	1.5
Venetoclax	1000	0.0005	0
Vinblastine	180.5	0.0605	2.4
Vincristine	22.7	0.09675	0.9
Vinflunine	331.1	0.05575	2.2
Vinorelbine	250.7	0.297	12.3
Volasertib	15.5	0.3245	16
Vorinostat	1550.3	0.144	6.5

## Sheet: V
DRUG_NAME	IC50 nM	Norm_AUC	DSS
4-hydroxytamoxifen	3150.6	0.12575	5.5
ABC294640	14224.9	0.131	5.8
Abiraterone	5000	0.0015	0
Afatinib	417.5	0.014	0.1
Alvocidib	261.9	0.31125	15.2
Aminoglutethimide	10000	0.02875	0
Anagrelide	10000	0.00375	0
Anastrozole	10000	0.004	0
Axitinib	1258.8	0.08125	3.5
AZD7762	279.2	0.07875	3.4
AZD8055	51.4	0.3495	17.4
Bicalutamide	10000	0.02625	0
Bimatoprost	5500	0.0005	0
BMS-754807	1576.2	0.07925	3.4
Bosutinib	3420.9	0.11275	4.9
Brivanib	1000	0.03525	0
Buparlisib	790.8	0.201	9.4
Cabazitaxel	8.3	0.23375	11.5
Cabozantinib	1000	0.00075	0
Canertinib	3016.8	0.13175	5.8
Capmatinib	404.4	0.017	0.2
Carboplatin	15938.7	0.16325	7.2
Celecoxib	10000	0.012	0
Ceritinib	2500	0.01575	0
Cisplatin	100000	0.003	0
Clomifene	1576.1	0.2	9.2
Copanlisib	32	0.289	12.8
Crenolanib	3797.9	0.10775	4.6
Crizotinib	1000	0.02225	0
Cytarabine	729.8	0.0645	2.4
Dacomitinib	1000	0.005	0
Dactolisib	6.8	0.316	15.7
Dasatinib	1000	0.042	0
Decitabine	10000	0.004	0
Deferoxamine	10000	0.001	0
Dexamethasone	10000	0.063	0
Docetaxel	6.8	0.232	11.4
Dovitinib	10000	0.00225	0
Doxorubicin	290.7	0.09075	4
Enzalutamide	10000	0.02225	0
Epirubicin	158.2	0.1675	7.8
Eribulin	29.9	0.191	6.5
Erlotinib	1582.8	0.0485	1.6
Etoposide	1298	0.15525	7.3
Everolimus	6.3	0.11775	4.5
Exemestane	10000	0.009	0
Finasteride	10000	0.002	0
Fingolimod	2114.2	0.16925	7.7
Floxuridine	218.8	0.1065	2.8
Fludarabine	4361.9	0.012	0
Fluorouracil	3574.6	0.02125	0.4
Flutamide	10000	0.017	0
Fulvestrant	1000	0.00025	0
Gedatolisib	85	0.185	8.8
Gemcitabine	45.4	0.1825	7.1
Goserelin	10000	0.00175	0
Idelalisib	3715	0.01375	0
Imiquimod	2500	0.001	0
Ixabepilone	388.2	0.038	1.3
Lapatinib	1000	0.00225	0
Lasofoxifene	1000	0.00025	0
Lenalidomide	100000	0.00025	0
Lenvatinib	2500	0.043	0
Letrozole	10000	0.0015	0
Linsitinib	10000	0.007	0
Lonafarnib	10390.9	0.25475	10.9
Megestrol acetate	10000	0.00325	0
Methotrexate	5000	0.00025	0
Methylprednisolone	10000	0.0185	0
Mitoxantrone	170.8	0.08125	3.5
Molibresib	6346	0.0065	0
Momelotinib	4022.9	0.05725	2.3
Motolimod	484.5	0.0385	0
Napabucasin	577.2	0.385	18.4
Navitoclax	818.8	0.09875	3.1
Niraparib	3924.9	0.022	0.5
NVP-LCL161	2658.5	0.07325	3
ODM-201	563.1	0.0605	2.5
Omacetaxine	61.6	0.4555	22.4
Omipalisib	17.2	0.37425	17
Osimertinib	565.7	0.02425	0.4
Paclitaxel	7.1	0.258	12.8
Palbociclib	4230.3	0.03925	1.4
Pazopanib	10000	0.0015	0
Pevonedistat	428.8	0.1145	4.7
Pictilisib	482.6	0.241	11
Pirfenidone	10000	0.00225	0
Plerixafor	10000	0.001	0
Ponatinib	310.4	0.0345	1.1
Prednisolone	10000	0.03125	0
Raloxifene	280.8	0.388	18.6
Ridaforolimus	1.5	0.164	7
Selinexor	153.7	0.392	17.1
Selonsertib	1000	0.0015	0
Selumetinib	184.8	0.09375	3.1
Silmitasertib	1783.2	0.15725	7.2
Sirolimus	2.5	0.114	5
Sorafenib	1000	0.00175	0
Sunitinib	1000	0.00025	0
Tacrolimus	10000	0.00075	0
Tamoxifen	3206.7	0.09725	4.2
Temsirolimus	0.4	0.2205	10.7
Topotecan	1413.8	0.155	7.2
Toremifene	3316	0.083	3.6
Trametinib	3.1	0.09975	3.9
Ulixertinib	150.9	0.1455	6.7
Varespladib	1652.3	0.0225	0.1
Vemurafenib	773.8	0.15275	6.9
Venetoclax	1000	0.00675	0
Vinblastine	88.9	0.0505	1.6
Vincristine	238.5	0.03375	1
Vinflunine	137.8	0.0755	3.2
Vinorelbine	65.9	0.16975	7
Volasertib	1000	0.05025	0
Vorinostat	163.3	0.241	9.8

## Sheet: VI
DRUG_NAME	IC50 nM	Norm_AUC	DSS
4-hydroxytamoxifen	3546.5	0.11575	5
ABC294640	10635	0.169	7.7
Abiraterone	5000	0.00075	0
Afatinib	329.5	0.02825	0.8
Alvocidib	300.3	0.3805	18.2
Aminoglutethimide	10000	0.00275	0
Anagrelide	10000	0.005	0
Anastrozole	10000	0.04025	0
Axitinib	923.1	0.22075	10.4
AZD7762	220.3	0.118	5.3
AZD8055	66.1	0.467	22.6
Bicalutamide	3247.5	0.017	0.1
Bimatoprost	5500	0.00525	0
BMS-754807	428.7	0.31275	14.6
Bosutinib	3745	0.1075	4.6
Brivanib	1000	0.00275	0
Buparlisib	370.5	0.31175	14.2
Cabazitaxel	7.4	0.517	25.2
Cabozantinib	161.9	0.0485	1.7
Canertinib	2030.6	0.17125	7.8
Capmatinib	1000	0.00025	0
Carboplatin	19504.7	0.12825	5.9
Celecoxib	6403.4	0.039	0
Ceritinib	802.8	0.03725	1.3
Cisplatin	54156.5	0.00825	0
Clomifene	3466.4	0.118	5.1
Copanlisib	16.2	0.43	19.6
Crenolanib	3805.8	0.1065	4.6
Crizotinib	251.9	0.02625	0.5
Cytarabine	129.2	0.15025	6.9
Dacomitinib	296.6	0.02975	0.8
Dactolisib	9.7	0.34625	17.1
Dasatinib	1000	0.03475	0
Decitabine	4136.2	0.01625	0.2
Deferoxamine	10000	0.00025	0
Dexamethasone	10000	0.01225	0
Docetaxel	5.1	0.5655	26.8
Dovitinib	10000	0.0045	0
Doxorubicin	79.4	0.19975	6.6
Enzalutamide	10000	0.00775	0
Epirubicin	226.4	0.11025	5
Eribulin	3.8	0.568	27.8
Erlotinib	3646.4	0.051	2
Etoposide	1703.4	0.10025	4.1
Everolimus	5.4	0.12275	4.7
Exemestane	3803.6	0.03125	1
Finasteride	10000	0.002	0
Fingolimod	3627.1	0.11175	4.8
Floxuridine	68.7	0.398	19.7
Fludarabine	3719.6	0.03225	1
Fluorouracil	1041.2	0.0415	0.1
Flutamide	10000	0.0055	0
Fulvestrant	93.1	0.03225	0.4
Gedatolisib	177.9	0.1385	6.4
Gemcitabine	11.9	0.2015	8.6
Goserelin	10000	0.00125	0
Idelalisib	2836.2	0.0465	1.7
Imiquimod	2500	0.00025	0
Ixabepilone	324.7	0.11875	5.2
Lapatinib	96.9	0.054	1.4
Lasofoxifene	1000	0.00025	0
Lenalidomide	100000	0.006	0
Lenvatinib	890.9	0.03975	1.4
Letrozole	10000	0.00825	0
Linsitinib	10000	0.00075	0
Lonafarnib	1284.9	0.47275	22.9
Megestrol acetate	3330.6	0.045	1.7
Methotrexate	5000	0.002	0
Methylprednisolone	10000	0.008	0
Mitoxantrone	123.6	0.0975	3.8
Molibresib	131.6	0.2555	10.6
Momelotinib	1517.3	0.17475	8.1
Motolimod	3396.2	0.058	2.3
Napabucasin	525	0.39525	19
Navitoclax	434.9	0.19975	8.1
Niraparib	1669.6	0.06025	2.4
NVP-LCL161	4270.6	0.17575	8.1
ODM-201	2500	0.0045	0
Omacetaxine	30.7	0.62825	30.6
Omipalisib	9.8	0.5025	23.9
Osimertinib	884.1	0.09025	3.9
Paclitaxel	9.5	0.4915	22.8
Palbociclib	3639.9	0.107	4.6
Pazopanib	583.1	0.055	0.9
Pevonedistat	87.1	0.461	22.5
Pictilisib	324	0.3545	15.9
Pirfenidone	10000	0.00175	0
Plerixafor	10000	0.001	0
Ponatinib	164.5	0.1905	8.8
Prednisolone	10000	0.002	0
Raloxifene	405.8	0.1745	5.9
Ridaforolimus	2.9	0.17525	7.6
Selinexor	140.1	0.45475	20.9
Selonsertib	1000	0.001	0
Selumetinib	429.5	0.14175	5.7
Silmitasertib	1823.3	0.16125	7.4
Sirolimus	9	0.0895	3.9
Sorafenib	386.7	0.02125	0.4
Sunitinib	1000	0.00025	0
Tacrolimus	4125.6	0.02475	0.6
Tamoxifen	3480.6	0.1175	5.1
Temsirolimus	0.8	0.254	12.6
Topotecan	1603.2	0.19	8.7
Toremifene	3605.1	0.1135	4.9
Trametinib	5.3	0.23225	9.9
Ulixertinib	947.4	0.10325	4.7
Varespladib	10000	0.00025	0
Vemurafenib	2313.2	0.10075	4.5
Venetoclax	16.9	0.07425	2.3
Vinblastine	236.1	0.1325	6
Vincristine	326.4	0.0915	4
Vinflunine	173.6	0.179	8.2
Vinorelbine	90.2	0.49825	22.3
Volasertib	7.4	0.2665	13.2
Vorinostat	1019.6	0.247	11.6

## Sheet: UA
DRUG_NAME	IC50 nM	Norm_AUC	DSS
4-hydroxytamoxifen	3654.2	0.11275	4.9
ABC294640	9254.7	0.18375	8.4
Abiraterone	5000	0.00025	0
Afatinib	353.2	0.016	0.1
Alvocidib	255.6	0.398	19.1
Aminoglutethimide	10000	0.004	0
Anagrelide	10000	0.00025	0
Anastrozole	10000	0.0045	0
Axitinib	1289.5	0.1765	8.1
AZD7762	301.7	0.0615	2.5
AZD8055	52.4	0.4765	22.9
Bicalutamide	5531.9	0.00975	0
Bimatoprost	5500	0.00025	0
BMS-754807	1271.4	0.204	9.4
Bosutinib	3690.9	0.1095	4.7
Brivanib	1000	0.0015	0
Buparlisib	660	0.247	10.9
Cabazitaxel	7.4	0.50375	24.6
Cabozantinib	1000	0.0025	0
Canertinib	2765	0.141	6.3
Capmatinib	1000	0.0085	0
Carboplatin	18748.8	0.1245	5.7
Celecoxib	10000	0.058	0
Ceritinib	963.9	0.0155	0.1
Cisplatin	34624.6	0.09525	4.1
Clomifene	3584	0.11425	4.9
Copanlisib	26.5	0.37625	16.4
Crenolanib	3708.9	0.11	4.7
Crizotinib	1000	0.0045	0
Cytarabine	115.6	0.13825	6.2
Dacomitinib	343.5	0.04125	1.5
Dactolisib	9.8	0.3465	17.2
Dasatinib	1000	0.00325	0
Decitabine	10000	0.04175	0
Deferoxamine	10000	0.00375	0
Dexamethasone	11.8	0.0765	0.1
Docetaxel	5.4	0.54025	26.2
Dovitinib	163.4	0.054	0.7
Doxorubicin	191.2	0.12175	5.6
Enzalutamide	10000	0.00025	0
Epirubicin	171.7	0.15025	6.9
Eribulin	3.3	0.556	27.3
Erlotinib	1808.3	0.09475	4.2
Etoposide	1276.4	0.101	4.6
Everolimus	3.5	0.13825	6.1
Exemestane	4077.3	0.018	0.3
Finasteride	10000	0.006	0
Fingolimod	3707.1	0.11	4.7
Floxuridine	60.1	0.373	17.9
Fludarabine	4066.4	0.03125	1
Fluorouracil	3578	0.01825	0.2
Flutamide	10000	0.004	0
Fulvestrant	1000	0.00675	0
Gedatolisib	60.8	0.258	11.5
Gemcitabine	5.8	0.21375	10.4
Goserelin	10000	0.00025	0
Idelalisib	3381.1	0.033	1
Imiquimod	2500	0.00025	0
Ixabepilone	326.3	0.11375	5
Lapatinib	0.5	0.117	1.8
Lasofoxifene	1000	0.00025	0
Lenalidomide	100000	0.00075	0
Lenvatinib	932.5	0.03125	1
Letrozole	10000	0.00725	0
Linsitinib	10000	0.0005	0
Lonafarnib	1895.9	0.431	20
Megestrol acetate	4005	0.029	0.9
Methotrexate	5000	0.003	0
Methylprednisolone	10000	0.0045	0
Mitoxantrone	143	0.101	4.6
Molibresib	306.4	0.2385	10.6
Momelotinib	3130.7	0.0965	4.2
Motolimod	4261.2	0.024	0.6
Napabucasin	410.7	0.422	20.3
Navitoclax	358.8	0.3095	13.3
Niraparib	388.6	0.099	2.1
NVP-LCL161	6783.7	0.11825	5.3
ODM-201	2500	0.0055	0
Omacetaxine	35	0.614	29.9
Omipalisib	17.5	0.441	19.7
Osimertinib	874	0.066	2.7
Paclitaxel	6.8	0.518	25.2
Palbociclib	3600.6	0.11075	4.8
Pazopanib	10000	0.03075	0
Pevonedistat	106.9	0.412	20.2
Pictilisib	322.1	0.325	14.7
Pirfenidone	10000	0.02625	0
Plerixafor	10000	0.00025	0
Ponatinib	132.2	0.21725	10.1
Prednisolone	10000	0.001	0
Raloxifene	2759.5	0.06375	2.6
Ridaforolimus	1.3	0.19925	8.9
Selinexor	218.3	0.407	18
Selonsertib	1000	0.0085	0
Selumetinib	1207.6	0.132	5.7
Silmitasertib	1359	0.19275	9
Sirolimus	2.3	0.111	4.8
Sorafenib	41	0.04725	0.9
Sunitinib	1000	0.00475	0
Tacrolimus	4165.6	0.03	0.9
Tamoxifen	3249.4	0.123	5.4
Temsirolimus	0.7	0.1985	9.6
Topotecan	1556	0.19775	8.9
Toremifene	3498.3	0.117	5.1
Trametinib	7.8	0.225	10
Ulixertinib	1962.3	0.10425	4.7
Varespladib	10000	0.00825	0
Vemurafenib	3010.7	0.07475	3.2
Venetoclax	14.7	0.10875	3
Vinblastine	170.4	0.16025	7.4
Vincristine	287	0.08525	3.7
Vinflunine	265.7	0.13175	5.9
Vinorelbine	79.9	0.5205	23.9
Volasertib	8.7	0.29425	14.4
Vorinostat	832.8	0.2705	12.2
