# Supplementary material for: Functional and Molecular Heterogeneity in Glioma Stem Cells Derived from Multiregional Sampling
Source: Cancers (Basel). 2023 Dec 13;15(24):5826. doi: 10.3390/cancers15245826 (PMC10741477; doi:10.3390/cancers15245826)
Supplement: Supplementary file 1 [file cancers-15-05826-s001.zip › cancers-2734281-supplementary/Supplementary Table S8 - All GSCs Drug Sensitivity Scores (DSS).xlsx]

## Sheet: Drug Sensitivity Score
ID	DRUG_NAME	Avg. GBM GSC (n=14)	Mechanism.Targets	DRUG_NAME_Mechanism.Targets	Class.explained	High.phase.Approval.status	T20_088_I	T20_088_II	T20_088_III	T20_088_IV	T20_088_V	T20_088_VI	T20_088_UA	T1008	T1018	T1402	T0965	T1454	T1456	T1459	T1461	T1506	T1547	T1548	T1549	T1550	T1561
FIMM109453	4-hydroxytamoxifen	5.05714	Selective estrogen receptor modulator	4-hydroxytamoxifen_Selective estrogen receptor modulator	F. Hormone therapy	Investigational as a gel preparation	4.4	4.1	5.3	3.5	5.5	5	4.9	6.6	5.9	4.9	6	3.8	2.9	7.3	4.8	7.4	2.6	5.3	4.5	4.6	4.2
FIMM136520	ABC294640	5.65	Sphingosine kinase 2 inhibitor	ABC294640_Sphingosine kinase 2 inhibitor	B. Kinase inhibitor	Investigational (Ph 2)	5.7	8.8	9.4	5.4	5.8	7.7	8.4	4.7	5.8	5.6	6.5	NA	NA	NA	NA	NA	NA	NA	NA	NA	NA
FIMM003716	Abiraterone	0.0785714	P450 17alpha-hydroxylase-17,20-lyase inhibitor	Abiraterone_P450 17alpha-hydroxylase-17,20-lyase inhibitor	F. Hormone therapy	Approved	0	0	0	0	0	0	0	0	0	0	0	0	0.8	0	0.1	0	0.2	0	0	0	0
FIMM003710	Afatinib	1.83571	EGFR inhibitor	Afatinib_EGFR inhibitor	B. Kinase inhibitor	Approved	0.6	0	0	0.1	0.1	0.8	0.1	9.1	8.2	5.3	1.7	0.1	0	0	0	0.8	0.5	0	0	0	0
FIMM003725	Alvocidib	12.9214	CDK inhibitor	Alvocidib_CDK inhibitor	B. Kinase inhibitor	Investigational (Ph 2)	18.5	15.7	16.8	17.3	15.2	18.2	19.1	17.8	17.9	11.8	15.9	6.4	7.2	17.8	7.3	17.1	14.7	13.4	10.8	7.1	15.7
FIMM000360	Aminoglutethimide	0.0214286	Anti-steroid, aromatase inhibitor	Aminoglutethimide_Anti-steroid, aromatase inhibitor	F. Hormone therapy	Approved	0	7.7	0	0	0	0	0	0	0	0	0.3	0	0	0	0	0	0	0	0	0	0
FIMM000171	Anagrelide	0	PDE-3, PLA2 inhibitor	Anagrelide_PDE-3, PLA2 inhibitor	X. Other	Approved	0	0	0	0	0	0	0	0	0	0	0	0	0	0	0	0	0	0	0	0	0
FIMM000303	Anastrozole	0	Aromatase inhibitor	Anastrozole_Aromatase inhibitor	F. Hormone therapy	Approved	0	0	0	0	0	0	0	0	0	0	0	0	0	0	0	0	0	0	0	0	0
FIMM003778	Axitinib	5.77143	VEGFR, PDGFR, KIT inhibitor	Axitinib_VEGFR, PDGFR, KIT inhibitor	B. Kinase inhibitor	Approved	4.5	3.3	7.4	6.1	3.5	10.4	8.1	7.8	2.9	3	12.3	1.4	2.2	13.5	5.9	14.3	4.7	4.3	3.2	5.3	0
FIMM003741	AZD7762	2.50714	Chk1 inhibitor	AZD7762_Chk1 inhibitor	B. Kinase inhibitor	Investigational (Ph 1)	3.2	2.5	1.9	4.1	3.4	5.3	2.5	1.9	2.8	0	6	0.4	0	7.2	0	7.2	4.4	4	1.2	0	0
FIMM003743	AZD8055	14.2143	mTOR inhibitor	AZD8055_mTOR inhibitor	B. Kinase inhibitor	Investigational (Ph 1)	20	19.7	22	13.1	17.4	22.6	22.9	19.2	21.3	23.8	16.5	12.3	11.5	15.9	18.1	17.4	13.6	1.8	2.2	14.9	10.5
FIMM000304	Bicalutamide	0.307143	Nonsteriodal antiandrogen	Bicalutamide_Nonsteriodal antiandrogen	F. Hormone therapy	Approved	0	0	2.2	0.6	0	0.1	0	0.1	1.8	0.6	0	0	0	0.3	0	1.5	0	0	0	0	0
FIMM003745	Bimatoprost	0	Prostaglandin analog	Bimatoprost_Prostaglandin analog	D. Immunomodulatory	Approved	0	0	4.7	0	0	0	0	0	0	0	0	0	0	0	0	0	0	0	0	0	0
FIMM003749	BMS-754807	9.81429	IGF1R inhibitor	BMS-754807_IGF1R inhibitor	B. Kinase inhibitor	Investigational (Ph 2)	1.4	3.2	4.1	6.7	3.4	14.6	9.4	9.5	10.2	8.2	23.9	8	0	12.4	10.5	14.2	8.7	11.3	3.1	11.2	6.2
FIMM003780	Bosutinib	4.65714	Abl, Src inhibitor	Bosutinib_Abl, Src inhibitor	B. Kinase inhibitor	Approved	4.3	5.1	4.4	8.7	4.9	4.6	4.7	7.2	6.3	4.5	4.3	1.6	3.4	4.7	4.5	6.9	3.6	4.8	4.1	4.7	4.6
FIMM100387	Brivanib	0.0142857	VEGFR inhibitor	Brivanib_VEGFR inhibitor	B. Kinase inhibitor	Investigational (Ph 3)	0	0	0	0	0	0	0	0	0	0	0.2	0	0	0	0	0	0	0	0	0	0
FIMM100388	Buparlisib	6.82857	PI3K inhibitor, pan-class I	Buparlisib_PI3K inhibitor, pan-class I	B. Kinase inhibitor	Investigational (Ph 2)	7	7.3	12.1	7.2	9.4	14.2	10.9	8.3	7.8	11.6	7.1	4.5	5.2	6.9	7.2	8.3	6	4.2	8.7	5.5	4.3
FIMM136469	Cabazitaxel	9.61111	Taxane microtubule stabilizer, antimitotic	Cabazitaxel_Taxane microtubule stabilizer, antimitotic	A. Conv. Chemo	Approved	18.6	14.8	14.8	23.4	11.5	25.2	24.6	10.1	12.8	20.5	23	NA	NA	NA	NA	NA	9.9	2.1	2.4	2.8	2.9
FIMM100395	Cabozantinib	0.842857	VEGFR2, Met, FLT3, Tie2, Kit and Ret inhibitor	Cabozantinib_VEGFR2, Met, FLT3, Tie2, Kit and Ret inhibitor	B. Kinase inhibitor	Approved	0	0	0	0.7	0	1.7	0	0	0	0	3	0	0	3.9	0	4.9	0	0	0	0	0
FIMM003781	Canertinib	8.72857	pan-HER inhibitor	Canertinib_pan-HER inhibitor	B. Kinase inhibitor	Investigational (Ph 3)	4.2	5.5	7	7.9	5.8	7.8	6.3	12.5	13.9	10	10.6	6.7	8.4	9.9	7.5	8.8	8.7	6.7	8.1	4.4	6
FIMM133852	Capmatinib	0	MET inhibitor	Capmatinib_MET inhibitor	B. Kinase inhibitor	Investigational (Ph 2)	0	6	0	0	0.2	0	0	0	0	0	0	0	0	0	0	0	0	0	0	0	0
FIMM023806	Carboplatin	4.5	Platinum-based antineoplastic agent	Carboplatin_Platinum-based antineoplastic agent	A. Conv. Chemo	Approved	2.6	24.7	11.5	3.4	7.2	5.9	5.7	4.4	5.7	9.4	12.4	2.2	5.1	1.4	1.6	7.9	6.6	3.1	0.3	0.9	2
FIMM000298	Celecoxib	0	Selective COX-2 inhibitor	Celecoxib_Selective COX-2 inhibitor	J. NSAID	Approved	0	0	0	0	0	0	0	0	0	0	0	0	0	0	0	0	0	0	0	0	0
FIMM133831	Ceritinib	1.54286	ALK inhibitor	Ceritinib_ALK inhibitor	B. Kinase inhibitor	Approved	0	0.2	0	0.8	0	1.3	0.1	4	4.3	0.2	5.1	0.7	0.3	0	1.5	0	0	1.7	1.4	1.9	0.5
FIMM023807	Cisplatin	11.2714	Platinum-based antineoplastic agent	Cisplatin_Platinum-based antineoplastic agent	A. Conv. Chemo	Approved	0.9	1	4.5	3.7	0	0	4.1	17.2	19.3	20.5	8	4.3	12.5	4.2	8.7	6.1	15.5	14.9	9.2	5.6	11.8
FIMM000396	Clomifene	4.84286	Selective estrogen receptor modulator	Clomifene_Selective estrogen receptor modulator	F. Hormone therapy	Approved	4.6	6.9	4.6	5.2	9.2	5.1	4.9	5.8	6.3	5.5	4.6	4.7	1.5	9	3.9	6.5	3	5.6	3.9	4.8	2.7
FIMM133824	Copanlisib	8.83333	PI3K alpha, beta selective inhibitor	Copanlisib_PI3K alpha, beta selective inhibitor	B. Kinase inhibitor	Approved	10.3	24.9	13.6	7.7	12.8	19.6	16.4	12.2	10	18.7	9.7	NA	NA	NA	NA	NA	7.6	4.1	6.1	6.9	4.2
FIMM109464	Crenolanib	5.04286	PDGFRA and PDGFRB inhibitor	Crenolanib_PDGFRA and PDGFRB inhibitor	B. Kinase inhibitor	Investigational (Ph 2)	4.9	4.6	3	4	4.6	4.6	4.7	5.6	4.7	4.2	6.5	4	4.3	5.6	5.1	5.2	4.5	5	5.4	5.4	5.1
FIMM003713	Crizotinib	0.135714	ALK, c-Met inhibitor	Crizotinib_ALK, c-Met inhibitor	B. Kinase inhibitor	Approved	0	0	0	0	0	0.5	0	0	0	0	0	0	0	0	0	0.3	0	1.6	0	0	0
FIMM000406	Cytarabine	1.38571	Antimetabolite, interferes with DNA synthesis	Cytarabine_Antimetabolite, interferes with DNA synthesis	A. Conv. Chemo	Approved	2.6	0.4	5.5	0	2.4	6.9	6.2	0.5	0.6	0	5.5	0.5	0	1	0	4	1.9	1.3	0	0	4.1
FIMM109459	Dacomitinib	2.16429	pan-HER inhibitor	Dacomitinib_pan-HER inhibitor	B. Kinase inhibitor	Approved	0	0	0	0.1	0	0.8	1.5	9	8.1	3.6	8.2	0	1.3	0.1	0	0	0	0	0	0	0
FIMM023832	Dactolisib	13.35	mTOR/(PI3K) inhibitor	Dactolisib_mTOR/(PI3K) inhibitor	B. Kinase inhibitor	Investigational (Ph 2)	8.8	16.2	18.1	11.8	15.7	17.1	17.2	15.6	16	18.5	12.4	10.3	11.2	14	15.5	17.3	12	11.8	12.3	11.5	8.5
FIMM003775	Dasatinib	1.35714	Abl, Src, Kit, EphR... Inhibitor	Dasatinib_Abl, Src, Kit, EphR... Inhibitor	B. Kinase inhibitor	Approved	0	0	0	0	0	0	0	0.8	0	0	2.6	0	0.9	8.7	0	4.5	1.5	0	0	0	0
FIMM003724	Decitabine	0.207143	Nucleoside analog DNA methyl transferase inhibitor	Decitabine_Nucleoside analog DNA methyl transferase inhibitor	E. Differentiating/ epigenetic modifier	Approved	0	0	0	0	0	0.2	0	0	0	0.6	2.3	0	0	0	0	0	0	0	0	0	0
FIMM000914	Deferoxamine	0	Iron chelator	Deferoxamine_Iron chelator	X. Other	Approved (non-oncology)	0	1.3	0	0	0	0	0	0	0	0	0	0	0	0	0	0	0	0	0	0	0
FIMM000227	Dexamethasone	0.757143	Immunosuppresant; glucocorticoid	Dexamethasone_Immunosuppresant; glucocorticoid	D. Immunomodulatory	Approved	0	2.5	6.1	3.3	0	0	0.1	3	0.8	0	0	0	1	2	3.3	0	0	0	0	0	0.5
FIMM003797	Docetaxel	10.0857	Mitotic inhibitor, taxane microtubule stabilizer	Docetaxel_Mitotic inhibitor, taxane microtubule stabilizer	A. Conv. Chemo	Approved	18.1	13.5	17.3	25.5	11.4	26.8	26.2	6.9	12.5	17.9	23.4	11.6	2.8	17.6	5.9	22	7.4	6.4	0	5.6	1.2
FIMM003711	Dovitinib	0.65	FGFR inhibitor	Dovitinib_FGFR inhibitor	B. Kinase inhibitor	Investigational (Ph 3)	0	0	0	0	0	0	0.7	1.1	1.9	0	3.7	0	0	1.8	0	0.2	0	0.4	0	0	0
FIMM023818	Doxorubicin	7.10714	Topoisomerase II inhibitor	Doxorubicin_Topoisomerase II inhibitor	A. Conv. Chemo	Approved	0.1	5.1	8.1	4	4	6.6	5.6	6.1	9.3	14.3	14.9	5.4	6	6.5	5.1	7.1	8.2	5.8	3.8	3.4	3.6
FIMM109456	Enzalutamide	0	AR antagonist	Enzalutamide_AR antagonist	F. Hormone therapy	Approved	0	0	0	0	0	0	0	0	0	0	0	0	0	0	0	0	0	0	0	0	0
FIMM001355	Epirubicin	12.275	Topoisomerase II inhibitor	Epirubicin_Topoisomerase II inhibitor	A. Conv. Chemo	Approved	2.9	2.4	7	5.3	7.8	5	6.9	8.6	10.4	14.4	15.7	NA	NA	NA	NA	NA	NA	NA	NA	NA	NA
FIMM136549	Eribulin	19.125	Mitotic inhibitor, microtubule depolymerizer.	Eribulin_Mitotic inhibitor, microtubule depolymerizer.	A. Conv. Chemo	Approved	0	7.4	10.9	3.9	6.5	27.8	27.3	14.4	14.3	23.6	24.2	NA	NA	NA	NA	NA	NA	NA	NA	NA	NA
FIMM000183	Erlotinib	3	EGFR inhibitor	Erlotinib_EGFR inhibitor	B. Kinase inhibitor	Approved	0.1	0.4	0	0.9	1.6	2	4.2	8.4	8.1	4.5	4.6	0.9	1.6	2	2	2.9	2	0.2	1.6	1.6	1.6
FIMM023814	Etoposide	3.43571	Topoisomerase II inhibitor	Etoposide_Topoisomerase II inhibitor	A. Conv. Chemo	Approved	2.5	2.4	13.5	9.4	7.3	4.1	4.6	0.9	3.7	8.7	12.9	2	1.3	1.5	2.7	6.3	6.2	1.1	0.8	0	0
FIMM003755	Everolimus	4.2	binds FKBP12, causes inhibition of mTORC1	Everolimus_binds FKBP12, causes inhibition of mTORC1	C. Rapalog	Approved	2.9	3.8	6.1	7.9	4.5	4.7	6.1	7.6	6.5	10.9	5.1	0.8	0	7.3	4.6	7.3	2.5	0.6	0	3.8	1.8
FIMM003593	Exemestane	0.0714286	Aromatase inhibitor	Exemestane_Aromatase inhibitor	F. Hormone therapy	Approved	0	0	0	0	0	1	0.3	0	0	0	0.7	0	0	0.2	0	0	0	0	0	0	0.1
FIMM000428	Finasteride	0.264286	type II 5-alpha reductase inhibitor	Finasteride_type II 5-alpha reductase inhibitor	F. Hormone therapy	Approved	0	0	0	0	0	0	0	0	0	0	0	0	0	0	3.7	0	0	0	0	0	0
FIMM003777	Fingolimod	6.55714	S1PR antagonist	Fingolimod_S1PR antagonist	X. Other	Approved	5.2	4.6	4.4	4.4	7.7	4.8	4.7	6.1	6	4.8	7.3	6	6.1	6.3	5.3	11.2	5.1	7.1	6.8	7.6	6.1
FIMM023797	Floxuridine	1.77143	Antimetabolite; Analog of 5-fluorouracil	Floxuridine_Antimetabolite; Analog of 5-fluorouracil	A. Conv. Chemo	Approved	7.5	6.6	10.8	3.2	2.8	19.7	17.9	1.6	1.9	1.4	7.2	0	0	6.4	0	5.5	0	0.6	0	0	0.2
FIMM023828	Fludarabine	0.264286	Antimetabolite; Purine analog	Fludarabine_Antimetabolite; Purine analog	A. Conv. Chemo	Approved	0.7	1.4	0	0	0	1	1	0	0.5	0	0.7	0	0	0	0	0	0.1	0.6	0	0.2	1.6
FIMM000439	Fluorouracil	0.942857	Antimetabolite	Fluorouracil_Antimetabolite	A. Conv. Chemo	Approved	0	0	0	0	0.4	0.1	0.2	2.3	2	1.4	3.7	0	1.1	0	0.7	1.8	0.1	0	0.1	0	0
FIMM000446	Flutamide	0	Nonsteroidal antiandrogen	Flutamide_Nonsteroidal antiandrogen	F. Hormone therapy	Approved	0	0	0	0	0	0	0	0	0	0	0	0	0	0	0	0	0	0	0	0	0
FIMM000617	Fulvestrant	0.214286	Estrogen receptor antagonist	Fulvestrant_Estrogen receptor antagonist	F. Hormone therapy	Approved	0	0	0	0.1	0	0.4	0	0	0	0	0	0	1	0	2	0	0	0	0	0	0
FIMM133857	Gedatolisib	11.55	PI3K/mTOR inhibitor	Gedatolisib_PI3K/mTOR inhibitor	B. Kinase inhibitor	Investigational (Ph 2)	10.4	13.8	13.7	8.5	8.8	6.4	11.5	15.1	15.9	20.2	10.8	10.3	9.9	11	12.2	13.4	7.7	7.8	9.3	10.5	7.6
FIMM023798	Gemcitabine	2.92857	Antimetabolite; Nucleoside analog	Gemcitabine_Antimetabolite; Nucleoside analog	A. Conv. Chemo	Approved	11.2	3.8	24.2	19.2	7.1	8.6	10.4	0.1	1.7	4.1	11.7	0	0.6	1.7	0	11.5	2.7	1.4	0.6	0.9	4
FIMM000257	Goserelin	0.678571	Gonadotropin releasing hormone superagonist	Goserelin_Gonadotropin releasing hormone superagonist	F. Hormone therapy	Approved	0	0	0	0	0	0	0	1.7	4.5	2.6	0	0	0.7	0	0	0	0	0	0	0	0
FIMM003750	Idelalisib	1.27857	PI3K inhibitor, p110δ-selective	Idelalisib_PI3K inhibitor, p110δ-selective	B. Kinase inhibitor	Approved (US)	3	0.1	2.7	1.5	0	1.7	1	1.1	0.2	1.1	1.8	0	0	3.2	0.9	2.4	5.5	0	0	1.7	0
FIMM000464	Imiquimod	0	Immunomodulatory agent, TLR7 agonist	Imiquimod_Immunomodulatory agent, TLR7 agonist	D. Immunomodulatory	Approved	8.5	0	0	0	0	0	0	0	0	0	0	0	0	0	0	0	0	0	0	0	0
FIMM023821	Ixabepilone	2.19286	Mitotic inhibitor. Epothilone microtubule stabilizer.	Ixabepilone_Mitotic inhibitor. Epothilone microtubule stabilizer.	A. Conv. Chemo	Approved	4.7	2.6	2.4	4	1.3	5.2	5	2.8	4.4	7.8	4.7	2.2	0	3.1	1.3	3.3	0	0.8	0.3	0	0
FIMM000274	Lapatinib	0.414286	HER2, EGFR inhibitor	Lapatinib_HER2, EGFR inhibitor	B. Kinase inhibitor	Approved	0.3	0	0	2	0	1.4	1.8	2.6	0.8	0	0	0	0	0.6	0	1.3	0.5	0	0	0	0
FIMM100377	Lasofoxifene	0.0428571	Selective estrogen receptor modulator	Lasofoxifene_Selective estrogen receptor modulator	F. Hormone therapy	Approved	0	0	0	0	0	0	0	0	0	0	0	0	0	0.6	0	0	0	0	0	0	0
FIMM003782	Lenalidomide	0.292857	Immunomodulatory	Lenalidomide_Immunomodulatory	D. Immunomodulatory	Approved	0	0	0	0	0	0	0	0.8	0.1	0	2.1	0	0	0.1	0	1	0	0	0	0	0
FIMM133809	Lenvatinib	2.22143	VEGFR inhibitor	Lenvatinib_VEGFR inhibitor	B. Kinase inhibitor	Approved (US)	0	0.1	0.6	2.4	0	1.4	1	3.3	0	0	7.2	0	0.6	8.2	2.8	4.8	0	1.9	0.4	1.9	0
FIMM000290	Letrozole	0.271429	Aromatase inhibitor	Letrozole_Aromatase inhibitor	F. Hormone therapy	Approved	0	0	0	0	0	0	0	0	0	0	0	0	1.9	0	0	0	0	0	0	0	1.9
FIMM003772	Linsitinib	1.02143	IGF1R, IR inhibitor	Linsitinib_IGF1R, IR inhibitor	B. Kinase inhibitor	Investigational (Ph 2)	0	0	0	0	0	0	0	2.2	2.3	0.1	5.5	0.1	0	1.5	1.1	0	0	0	0	1.5	0
FIMM133786	Lonafarnib	5.37857	Farnesyl transferase inhibitor	Lonafarnib_Farnesyl transferase inhibitor	E. Differentiating/ epigenetic modifier	Investigational (Ph 3)	9.8	10.7	20.1	12.7	10.9	22.9	20	11.7	11.5	13.7	16.1	0.5	0.3	4.8	2.9	4.6	3.2	0.1	1.6	2.4	1.9
FIMM000618	Megestrol acetate	0	Progestogen	Megestrol acetate_Progestogen	F. Hormone therapy	Approved	0.2	1.7	0	2.4	0	1.7	0.9	0	0	0	0	0	0	0	0	0	0	0	0	0	0
FIMM000649	Methotrexate	2.22143	Antimetabolite; Anti-folate agent	Methotrexate_Antimetabolite; Anti-folate agent	H. Metabolic modifier	Approved	0	0	0	0	0	0	0	0	0	0	8.6	8.3	0	4.6	0.5	9.1	0	0	0	0	0
FIMM000484	Methylprednisolone	0.671429	Immunosuppressant	Methylprednisolone_Immunosuppressant	D. Immunomodulatory	Approved	0	0	5.6	0	0	0	0	3	0.2	0	0	0	0.6	0.4	5.1	0.1	0	0	0	0	0
FIMM000490	Mitoxantrone	3.47143	Topoisomerase II inhibitor	Mitoxantrone_Topoisomerase II inhibitor	A. Conv. Chemo	Approved	0	3.8	6.2	6.1	3.5	3.8	4.6	4.5	8.4	15.3	16	0	0	0	0	3.5	0	0	0	0.9	0
FIMM136419	Molibresib	2.78889	BET family inhibitor	Molibresib_BET family inhibitor	E. Differentiating/ epigenetic modifier	Investigational (Ph 1)	2.3	2.6	1.5	0	0	10.6	10.6	4.9	2.6	8.6	5.9	NA	NA	NA	NA	NA	2.1	0	0	0.4	0.6
FIMM109441	Momelotinib	2.90714	JAK1 & 2 inhibitor	Momelotinib_JAK1 & 2 inhibitor	B. Kinase inhibitor	Investigational (Ph 2)	0.8	3.4	2.5	2.9	2.3	8.1	4.2	3.2	1.4	3.6	7.1	0	0.1	7.9	2.4	4.9	0.5	2.3	3.2	1.4	2.7
FIMM136537	Motolimod	0.125	TLR8 agonist	Motolimod_TLR8 agonist	D. Immunomodulatory	Investigational (Ph 2)	0	0	0	0	0	2.3	0.6	0.2	0.3	0	0	NA	NA	NA	NA	NA	NA	NA	NA	NA	NA
FIMM136507	Napabucasin	21.4	CSC inhibitor, STAT3 mediated	Napabucasin_CSC inhibitor, STAT3 mediated	X. Other	Investigational (Ph 3)	12.6	34.1	17.3	17.2	18.4	19	20.3	22.5	21.1	17.9	24.1	NA	NA	NA	NA	NA	NA	NA	NA	NA	NA
FIMM003707	Navitoclax	6.28571	Bcl-2/Bcl-xL inhibitor	Navitoclax_Bcl-2/Bcl-xL inhibitor	G. Apoptotic modulator	Investigational (Ph 2)	7	2	14.5	3.6	3.1	8.1	13.3	4.8	5	20	16.5	0	9.9	0.4	1.5	7.2	14.5	0	5.6	1.1	1.5
FIMM100374	Niraparib	0.914286	PARP inhibitor	Niraparib_PARP inhibitor	E. Differentiating/ epigenetic modifier	Approved	0	0	7.6	0.8	0.5	2.4	2.1	0.2	0.6	1.8	3.8	0	0	1.4	0	5	0	0	0	0	0
FIMM133892	NVP-LCL161	1.12857	IAPs, SMAC mimetic	NVP-LCL161_IAPs, SMAC mimetic	G. Apoptotic modulator	Investigational (Ph 2)	2.1	1.2	1.4	0.6	3	8.1	5.3	1.8	2.8	3.9	1.3	0	0	0.6	0	0.5	1.8	0	0	0	3.1
FIMM136530	ODM-201	0.55	AR antagonist	ODM-201_AR antagonist	F. Hormone therapy	Investigational (Ph 3)	0	0.1	0.1	0	2.5	0	0	0.6	0	0	1.6	NA	NA	NA	NA	NA	NA	NA	NA	NA	NA
FIMM100379	Omacetaxine	18.5214	Protein synthesis inhib (80 S ribosome)	Omacetaxine_Protein synthesis inhib (80 S ribosome)	A. Conv. Chemo	Approved	23.8	25.7	29.9	29.9	22.4	30.6	29.9	24.6	23	22.9	30.3	8.7	10.1	25.4	19.3	25.1	20.8	13.1	11.6	8.3	16.1
FIMM100414	Omipalisib	15.3071	PI3K/mTOR inhibitor	Omipalisib_PI3K/mTOR inhibitor	B. Kinase inhibitor	Investigational (Ph 1)	16.4	15.6	22.1	12.9	17	23.9	19.7	19.3	15.9	22.2	16.3	13.2	13.6	15.8	13.9	18.1	15.2	12.2	16.4	13.6	8.6
FIMM136398	Osimertinib	4.8	EGFR(L858R/T790M) inhibitor	Osimertinib_EGFR(L858R/T790M) inhibitor	B. Kinase inhibitor	Approved	0.6	0.1	2	2.9	0.4	3.9	2.7	8.9	9.4	8.2	9	NA	NA	NA	NA	NA	0	3.5	3.4	0.4	0.4
FIMM000491	Paclitaxel	8.92143	Mitotic inhibitor, taxane microtubule stabilizer	Paclitaxel_Mitotic inhibitor, taxane microtubule stabilizer	A. Conv. Chemo	Approved	22.4	8	18.7	21.8	12.8	22.8	25.2	11.6	14.2	18.4	18.6	10.3	0	15.7	4.9	18.4	5.7	2.1	2.3	0	2.7
FIMM003705	Palbociclib	2.9	CDK inhibitor (Cdk4/6)	Palbociclib_CDK inhibitor (Cdk4/6)	B. Kinase inhibitor	Approved	1.8	0	0	4.8	1.4	4.6	4.8	2.1	5.8	8.6	8.6	0	0	6	2	2.6	0	1.2	0	0.3	3.4
FIMM003784	Pazopanib	2.55	VEGFR inhibitor	Pazopanib_VEGFR inhibitor	B. Kinase inhibitor	Approved	0	0	0	0.5	0	0.9	0	3.8	0	0	5.2	0	0	10.4	2.2	11.3	0.6	0	0	2.2	0
FIMM115472	Pevonedistat	6.34286	NAE inhibitor	Pevonedistat_NAE inhibitor	H. Metabolic modifier	Investigational (Ph 1)	0.6	3.8	9.5	0	4.7	22.5	20.2	9.8	6.7	4.8	16.7	5.8	4.7	0.5	3.7	8.3	14.8	0	3.8	2.4	6.8
FIMM003792	Pictilisib	9.89286	PI3K inhibitor, pan-class I	Pictilisib_PI3K inhibitor, pan-class I	B. Kinase inhibitor	Investigational (Ph 2)	12.8	6.8	14.9	9.7	11	15.9	14.7	13.7	11.2	16.6	12.5	7.8	7.7	11.8	9.9	10.4	8.5	6.3	8.4	7.3	6.4
FIMM136553	Pirfenidone	0	Antifibrotic and anti-inflammatory	Pirfenidone_Antifibrotic and anti-inflammatory	D. Immunomodulatory	Approved	0	6.5	2.2	0	0	0	0	0	0	0	0	0	0	0	0	0	0	0	0	0	0
FIMM003766	Plerixafor	0.135714	CXCR4 antagonist	Plerixafor_CXCR4 antagonist	X. Other	Approved	0	1.2	0.3	0	0	0	0	0	0	0	0	1.9	0	0	0	0	0	0	0	0	0
FIMM003730	Ponatinib	4.77857	Broad TK inhibitor	Ponatinib_Broad TK inhibitor	B. Kinase inhibitor	Approved	4.4	4.3	5.1	5.9	1.1	8.8	10.1	6.6	1.5	3	11.3	1.1	0.9	13	3.4	12.5	3.3	4.3	0.5	4.5	1
FIMM000519	Prednisolone	0.357143	Immunomodulatory agent	Prednisolone_Immunomodulatory agent	D. Immunomodulatory	Approved	0	0	2	0	0	0	0	0.6	1.9	0	2.5	0	0	0	0	0	0	0	0	0	0
FIMM000262	Raloxifene	0.914286	Selective estrogen receptor modulator	Raloxifene_Selective estrogen receptor modulator	F. Hormone therapy	Approved	0.6	1.8	3.2	1	18.6	5.9	2.6	1.9	2.3	0.2	1.9	0	0	3.6	0	0.7	0	0.6	0	0.6	1
FIMM100397	Ridaforolimus	5.79286	binds FKBP12, causes inhibition of mTORC1	Ridaforolimus_binds FKBP12, causes inhibition of mTORC1	C. Rapalog	Investigational (Ph 3)	8.7	9.1	13.2	3.1	7	7.6	8.9	6.4	7.5	15.9	4.5	3.9	1	7.2	9.4	9.1	2.7	2.2	1.8	5.4	4.1
FIMM133902	Selinexor	9.62857	CRM1 inhibitor	Selinexor_CRM1 inhibitor	G. Apoptotic modulator	Approved	8.6	10.6	14.9	25.9	17.1	20.9	18	15	18.8	20.5	25.6	4.2	2.3	11.2	7.7	13.9	5.6	0	6.1	2.2	1.7
FIMM136552	Selonsertib	0	ASK1 inhibitor	Selonsertib_ASK1 inhibitor	B. Kinase inhibitor	Investigational (Ph 2)	0	0	0	0	0	0	0	0	0	0	0	0	0	0	0	0	0	0	0	0	0
FIMM003708	Selumetinib	6.03571	MEK1/2 inhibitor	Selumetinib_MEK1/2 inhibitor	B. Kinase inhibitor	Investigational (Ph 3)	1.6	3.4	4.9	0	3.1	5.7	5.7	7.1	5.2	10.4	20.5	0.9	1.6	4.7	3.5	7.1	0	5.6	4.8	8.5	4.6
FIMM133886	Silmitasertib	4.12857	CSNK2A1 inhibitor	Silmitasertib_CSNK2A1 inhibitor	B. Kinase inhibitor	Investigational (Ph 2)	3.9	11.4	4.4	6	7.2	7.4	9	3.2	5.8	5.7	7.7	7.6	2.3	1.5	4.3	4.6	4.5	2	3	2.1	3.5
FIMM023795	Sirolimus	4.17143	binds FKBP12, causes inhibition of mTORC1	Sirolimus_binds FKBP12, causes inhibition of mTORC1	C. Rapalog	Approved	3.3	4	6.8	1.9	5	3.9	4.8	5.4	4.4	11.7	3.9	2.3	0	6.6	6.5	9	1	0	0	6.6	1
FIMM003794	Sorafenib	0.364286	B-Raf, FGFR-1, VEGFR-2 & -3, PDGFR-beta, KIT, and FLT3 inhib	Sorafenib_B-Raf, FGFR-1, VEGFR-2 & -3, PDGFR-beta, KIT, and FLT3 inhib	B. Kinase inhibitor	Approved	0	0	0	0	0	0.4	0.9	0.2	0	0	0.3	0	0	1.9	0	1.8	0.9	0	0	0	0
FIMM023820	Sunitinib	0.764286	Broad TK inhibitor	Sunitinib_Broad TK inhibitor	B. Kinase inhibitor	Approved	0	5.7	0	0	0	0	0	0.3	0	0	2.9	0	0	4.1	0	3.4	0	0	0	0	0
FIMM001244	Tacrolimus	0.235714	Binds FKBP12, causes inhibition of calcineurin	Tacrolimus_Binds FKBP12, causes inhibition of calcineurin	C. Rapalog	Approved	0	0	0	0	0	0.6	0.9	2.1	0.1	1	0.1	0	0	0	0	0	0	0	0	0	0
FIMM000620	Tamoxifen	4.77857	Estrogen receptor antagonist	Tamoxifen_Estrogen receptor antagonist	F. Hormone therapy	Approved	1.4	2.5	3.3	2.2	4.2	5.1	5.4	5.3	5.7	4.9	6.7	4.8	2.9	7.6	5.4	3.1	2.2	4.6	4.2	2.9	6.6
FIMM003786	Temsirolimus	5.52857	binds FKBP12, causes inhibition of mTORC1	Temsirolimus_binds FKBP12, causes inhibition of mTORC1	C. Rapalog	Approved	7.9	8.1	12.8	3.7	10.7	12.6	9.6	8	6.6	15.7	7.3	0	0	9.2	8.6	11.2	2.4	0	0	8.4	0
FIMM000556	Topotecan	9.87857	Topoisomerase I inhibitor. Camptothecin analog	Topotecan_Topoisomerase I inhibitor. Camptothecin analog	A. Conv. Chemo	Approved	5.4	5.3	24.4	17.6	7.2	8.7	8.9	8.4	8.1	17.4	19.8	3.6	11.7	4.1	6.9	15	15.5	7.5	6.4	7.6	6.3
FIMM100376	Toremifene	3.52857	selective estrogen receptor modulator	Toremifene_selective estrogen receptor modulator	F. Hormone therapy	Approved	4.8	2.5	3.3	1.6	3.6	4.9	5.1	5.6	7.1	5.6	6.4	4.3	0	5.1	1.6	1.7	1.9	3.8	1.9	1.4	3
FIMM003751	Trametinib	8.43571	MEK1/2 inhibitor	Trametinib_MEK1/2 inhibitor	B. Kinase inhibitor	Approved	3.8	6.5	8.7	4.8	3.9	9.9	10	12.4	8.9	18.6	24.6	3.3	4.2	5.4	3.6	9.9	1.8	7.3	5	9.7	3.4
FIMM136493	Ulixertinib	5.71111	ERK inhibitor	Ulixertinib_ERK inhibitor	B. Kinase inhibitor	Investigational (Ph 2)	0.9	3.3	5.9	0.9	6.7	4.7	4.7	6.9	5.4	8.5	15.8	NA	NA	NA	NA	NA	0	3.3	3.7	7.7	0.1
FIMM109448	Varespladib	0.0285714	Secretory phospholipase A2 inhibitor	Varespladib_Secretory phospholipase A2 inhibitor	X. Other	Investigational (Ph 2)	0	0	0	0	0.1	0	0	0	0	0	0	0	0.4	0	0	0	0	0	0	0	0
FIMM003767	Vemurafenib	1.50714	B-Raf(V600E) inhibitor	Vemurafenib_B-Raf(V600E) inhibitor	B. Kinase inhibitor	Approved	0.6	0	0	1.5	6.9	4.5	3.2	0.2	1.4	0.2	0.6	1.9	0.3	1.8	3.1	4.8	4.2	0	1.5	1.1	0
FIMM115484	Venetoclax	0.135714	Bcl-2-selective inhibitor	Venetoclax_Bcl-2-selective inhibitor	G. Apoptotic modulator	Approved	0	0	1.1	0	0	2.3	3	0	0	0	1.1	0	0	0	0	0	0.8	0	0	0	0
FIMM000370	Vinblastine	8.20714	Mitotic inhibitor. Vinca alkaloid microtubule depolymerizer	Vinblastine_Mitotic inhibitor. Vinca alkaloid microtubule depolymerizer	A. Conv. Chemo	Approved	4.2	2.2	1.9	2.4	1.6	6	7.4	7	8.9	18.2	18.6	10.1	4.8	12.5	8.4	16.9	5.8	0	0.1	1.3	2.3
FIMM000337	Vincristine	8.10714	Mitotic inhibitor. Vinca alkaloid microtubule depolymerizer	Vincristine_Mitotic inhibitor. Vinca alkaloid microtubule depolymerizer	A. Conv. Chemo	Approved	0.3	0	1.6	0.9	1	4	3.7	10.1	12.3	20.2	17.5	2	9	14.1	1.3	16.9	2.8	0	0	2	5.3
FIMM136590	Vinflunine	3.425	Mitotic inhibitor. Vinca alkaloid microtubule depolymerizer	Vinflunine_Mitotic inhibitor. Vinca alkaloid microtubule depolymerizer	A. Conv. Chemo	Approved	4.7	2.3	0.7	2.2	3.2	8.2	5.9	2.5	3	3.3	4.9	NA	NA	NA	NA	NA	NA	NA	NA	NA	NA
FIMM000344	Vinorelbine	10.3571	Mitotic inhibitor. Vinca alkaloid microtubule depolymerizer	Vinorelbine_Mitotic inhibitor. Vinca alkaloid microtubule depolymerizer	A. Conv. Chemo	Approved	0	4.9	14	12.3	7	22.3	23.9	15.5	16.9	23.5	24.9	0	6.9	12.7	0	24.7	0	2.9	0	6.6	10.4
FIMM100375	Volasertib	3.20714	PLK1 inhibitor	Volasertib_PLK1 inhibitor	B. Kinase inhibitor	Investigational (Ph 3)	11.8	6.1	8.9	16	0	13.2	14.4	3.9	3.6	7.3	8	0	1.8	9.1	2.3	8.9	0	0	0	0	0
FIMM003787	Vorinostat	5.76429	HDAC inhibitor	Vorinostat_HDAC inhibitor	E. Differentiating/ epigenetic modifier	Approved	5.7	5.7	9	6.5	9.8	11.6	12.2	7.9	7.6	10	9.3	0.8	5	5.9	3.7	6.9	9.7	1.6	5.6	2.6	4.1
